# Supplementary material for: Pydna: a simulation and documentation tool for DNA assembly strategies using python
Source: BMC Bioinformatics. 2015 May 2;16(1):142. doi: 10.1186/s12859-015-0544-x (PMC4472420; doi:10.1186/s12859-015-0544-x)
Supplement: Additional file 1: — Detailed step by step instructions for the installation of the Anaconda python distribution on the Windows operating system and step by step execution of examples contained in Additional file 2. This file is in OpenDocument Format, readable by Microsoft Word and LibreOffice writer. [file 12859_2015_544_MOESM1_ESM.zip]

Archive with 1 entries (1 files):
- 1990824622134218_add1.odt
