# Supplementary material for: Pydna: a simulation and documentation tool for DNA assembly strategies using python
Source: BMC Bioinformatics. 2015 May 2;16(1):142. doi: 10.1186/s12859-015-0544-x (PMC4472420; doi:10.1186/s12859-015-0544-x)
Supplement: Additional file 2: — This compressed file has a folder structure containing six examples of pydna usage, including the code used to produce the examples depicted in this article. [file 12859_2015_544_MOESM2_ESM.zip]

Archive with 106 entries (94 files):
- supplementary data/
- supplementary data/Simulation_of_complex_assembly_protocols/
- supplementary data/Simulation_of_complex_assembly_protocols/5681.fasta
- supplementary data/Simulation_of_complex_assembly_protocols/2577.fasta
- supplementary data/Simulation_of_complex_assembly_protocols/2389.fasta
- supplementary data/Simulation_of_complex_assembly_protocols/Simulation_of_complex_assembly_protocols .py
- supplementary data/Simulation_of_complex_assembly_protocols/Simulation_of_complex_assembly_protocols.py
- supplementary data/DNA_assembler_Shao_2009/
- supplementary data/DNA_assembler_Shao_2009/pRS426m.gb
- supplementary data/DNA_assembler_Shao_2009/pRS416m.gb
- supplementary data/DNA_assembler_Shao_2009/XM_959714.gb
- supplementary data/DNA_assembler_Shao_2009/AY876382.gb
- supplementary data/DNA_assembler_Shao_2009/AF324729.gb
- supplementary data/DNA_assembler_Shao_2009/AF127802.gb
- supplementary data/DNA_assembler_Shao_2009/DNA_assembler_Shao_2009.py
- supplementary data/Construction_of_the_pGUP1_vector_by_homologous_recombination/
- supplementary data/Construction_of_the_pGUP1_vector_by_homologous_recombination/pGREG505.gb
- supplementary data/Construction_of_the_pGUP1_vector_by_homologous_recombination/Construction_of_the_pGUP1_vector_by_homologous_recombination.py
- supplementary data/Construction_of_YEp24PGK_XK_by_restriction_digestion_and_ligation/
- supplementary data/Construction_of_YEp24PGK_XK_by_restriction_digestion_and_ligation/Construction_of_the_YEp24PGK_XK_vector.py
- supplementary data/32_expression_vectors_mumberg_1995/
- supplementary data/32_expression_vectors_mumberg_1995/mumberg_1995_32_expression_vectors.py
- supplementary data/Lactose_pathway/
- supplementary data/Lactose_pathway/Lac4_Lac12_EcoRI.jpg
- supplementary data/Lactose_pathway/graph.dot
- supplementary data/Lactose_pathway/PCR primer design.ipynb
- supplementary data/Lactose_pathway/PCR primer design.html
- supplementary data/Lactose_pathway/PCR primer design.odt
- supplementary data/Lactose_pathway/Assembly of the Lactose Metabolic Pathway pYPK0_PDC1_KlLAC4_PGI1_KlLAC12_TPI1.html
- supplementary data/Lactose_pathway/How to make a dependency graph using snakefood.odt
- supplementary data/Lactose_pathway/graph.png
- supplementary data/Lactose_pathway/READ THIS FIRST.odt
- supplementary data/Lactose_pathway/Assembly of the Lactose Metabolic Pathway pYPK0_PDC1_KlLAC4_PGI1_KlLAC12_TPI1.ipynb
- supplementary data/32_expression_vectors_mumberg_1995/expected output/
- supplementary data/32_expression_vectors_mumberg_1995/expected output/p426TEF.gb
- supplementary data/32_expression_vectors_mumberg_1995/expected output/p426GPD.gb
- supplementary data/32_expression_vectors_mumberg_1995/expected output/p426CYC.gb
- supplementary data/32_expression_vectors_mumberg_1995/expected output/p426ADH.gb
- supplementary data/32_expression_vectors_mumberg_1995/expected output/p425TEF.gb
- supplementary data/32_expression_vectors_mumberg_1995/expected output/p425GPD.gb
- supplementary data/32_expression_vectors_mumberg_1995/expected output/p425CYC.gb
- supplementary data/32_expression_vectors_mumberg_1995/expected output/p425ADH.gb
- supplementary data/32_expression_vectors_mumberg_1995/expected output/p424TEF.gb
- supplementary data/32_expression_vectors_mumberg_1995/expected output/p424GPD.gb
- supplementary data/32_expression_vectors_mumberg_1995/expected output/p424CYC.gb
- supplementary data/32_expression_vectors_mumberg_1995/expected output/p424ADH.gb
- supplementary data/32_expression_vectors_mumberg_1995/expected output/p423TEF.gb
- supplementary data/32_expression_vectors_mumberg_1995/expected output/p423GPD.gb
- supplementary data/32_expression_vectors_mumberg_1995/expected output/p423CYC.gb
- supplementary data/32_expression_vectors_mumberg_1995/expected output/p423ADH.gb
- supplementary data/32_expression_vectors_mumberg_1995/expected output/p416TEF.gb
- supplementary data/32_expression_vectors_mumberg_1995/expected output/p416GPD.gb
- supplementary data/32_expression_vectors_mumberg_1995/expected output/p416CYC.gb
- supplementary data/32_expression_vectors_mumberg_1995/expected output/p416ADH.gb
- supplementary data/32_expression_vectors_mumberg_1995/expected output/p415TEF.gb
- supplementary data/32_expression_vectors_mumberg_1995/expected output/p415GPD.gb
- supplementary data/32_expression_vectors_mumberg_1995/expected output/p415CYC.gb
- supplementary data/32_expression_vectors_mumberg_1995/expected output/p415ADH.gb
- supplementary data/32_expression_vectors_mumberg_1995/expected output/p414TEF.gb
- supplementary data/32_expression_vectors_mumberg_1995/expected output/p414GPD.gb
- supplementary data/32_expression_vectors_mumberg_1995/expected output/p414CYC.gb
- supplementary data/32_expression_vectors_mumberg_1995/expected output/p414ADH.gb
- supplementary data/32_expression_vectors_mumberg_1995/expected output/p413TEF.gb
- supplementary data/32_expression_vectors_mumberg_1995/expected output/p413GPD.gb
- supplementary data/32_expression_vectors_mumberg_1995/expected output/p413CYC.gb
- supplementary data/32_expression_vectors_mumberg_1995/expected output/p413ADH.gb
- supplementary data/Lactose_pathway/genbank_files/
- supplementary data/Lactose_pathway/genbank_files/pCAPs.gb
- supplementary data/Lactose_pathway/genbank_files/pYPK0_PDC1tp_KlLAC4_PGI1tp.gb
- supplementary data/Lactose_pathway/genbank_files/pYPKa.gb
- supplementary data/Lactose_pathway/genbank_files/pSU0_EcoRV.gb
- supplementary data/Lactose_pathway/genbank_files/pYPK0_PDC1tp_KlLAC4_PGI1tp_KlLAC12_TPI1tp.gb
- supplementary data/Lactose_pathway/genbank_files/pYPKa_A_KlLAC12.gb
- supplementary data/Lactose_pathway/genbank_files/pYPKa_A_KlLAC4.gb
- supplementary data/Lactose_pathway/genbank_files/pYPK0_PGI1tp_KlLAC12_TPI1tp.gb
- supplementary data/Lactose_pathway/genbank_files/pYPKa_E_TPI1tp.gb
- supplementary data/Lactose_pathway/genbank_files/pYPK0.gb
- supplementary data/Lactose_pathway/genbank_files/pYPKa_Z_PDC1tp.gb
- supplementary data/Lactose_pathway/genbank_files/pYPKa_E_PGI1tp.gb
- supplementary data/Lactose_pathway/genbank_files/pYPKa_Z_PGI1tp.gb
- supplementary data/Lactose_pathway/genbank_files/M84410.gb
- supplementary data/Lactose_pathway/genbank_files/X06997.gb
- supplementary data/Lactose_pathway/genbank_files/pSU0.gb
- supplementary data/Lactose_pathway/pydna_scripts/
- supplementary data/Lactose_pathway/pydna_scripts/pCAPs.py
- supplementary data/Lactose_pathway/pydna_scripts/pYPK0_PDC1tp_KlLAC4_PGI1tp.py
- supplementary data/Lactose_pathway/pydna_scripts/pYPKa.py
- supplementary data/Lactose_pathway/pydna_scripts/pSU0_EcoRV.py
- supplementary data/Lactose_pathway/pydna_scripts/pYPK0_PDC1tp_KlLAC4_PGI1tp_KlLAC12_TPI1tp.py
- supplementary data/Lactose_pathway/pydna_scripts/pYPKa_A_KlLAC12.py
- supplementary data/Lactose_pathway/pydna_scripts/pYPKa_A_KlLAC4.py
- supplementary data/Lactose_pathway/pydna_scripts/pYPK0_PGI1tp_KlLAC12_TPI1tp.py
- supplementary data/Lactose_pathway/pydna_scripts/pYPKa_E_TPI1tp.py
- supplementary data/Lactose_pathway/pydna_scripts/pYPK0.py
- supplementary data/Lactose_pathway/pydna_scripts/pYPKa_Z_PDC1tp.py
- supplementary data/Lactose_pathway/pydna_scripts/pYPKa_E_PGI1tp.py
- supplementary data/Lactose_pathway/pydna_scripts/pYPKa_Z_PGI1tp.py
- supplementary data/Lactose_pathway/pydna_scripts/M84410.py
- supplementary data/Lactose_pathway/pydna_scripts/X06997.py
- supplementary data/Lactose_pathway/pydna_scripts/pSU0.py
- supplementary data/Lactose_pathway/.ipynb_checkpoints/
- supplementary data/Lactose_pathway/.ipynb_checkpoints/Assembly of the Lactose Metabolic Pathway pYPK0_PDC1_KlLAC4_PGI1_KlLAC12_TPI1-checkpoint.ipynb
- supplementary data/Lactose_pathway/.ipynb_checkpoints/lactose_pathway_primer_design-checkpoint.ipynb
- supplementary data/Lactose_pathway/.ipynb_checkpoints/ Assembly of the Lactose Metabolic Pathway pYPK0_PDC1_KlLAC4_PGI1_KlLAC12_TPI1-checkpoint.ipynb
- supplementary data/Lactose_pathway/pydna_scripts/.ipynb_checkpoints/
- supplementary data/Lactose_pathway/pydna_scripts/.ipynb_checkpoints/Dependency Graph-checkpoint.ipynb
