# Supplementary material for: Pydna: a simulation and documentation tool for DNA assembly strategies using python
Source: BMC Bioinformatics. 2015 May 2;16(1):142. doi: 10.1186/s12859-015-0544-x (PMC4472420; doi:10.1186/s12859-015-0544-x)
Supplement: Additional file 2: — This compressed file has a folder structure containing six examples of pydna usage, including the code used to produce the examples depicted in this article. [file 12859_2015_544_MOESM2_ESM.zip › supplementary data/Simulation_of_complex_assembly_protocols/Simulation_of_complex_assembly_protocols .py]

import pydna

# Three linear sequences are read from local files

a = pydna.read("5681.fasta")
b = pydna.read("2389.fasta")
c = pydna.read("2577.fasta")

# An assembly object is initiated

assembly_object = pydna.Assembly([a,b,c])

print assembly_object

# Pick the largest sequence

circular_sequence  = assembly_object.circular_products[0]

print circular_sequence.small_fig()

print '''
This figure indicate that the 5681 bp fragment recombined with the 2577 
fragment and the reverse of the 2389 and the 
'''
