# Supplementary material for: Pydna: a simulation and documentation tool for DNA assembly strategies using python
Source: BMC Bioinformatics. 2015 May 2;16(1):142. doi: 10.1186/s12859-015-0544-x (PMC4472420; doi:10.1186/s12859-015-0544-x)
Supplement: Additional file 2: — This compressed file has a folder structure containing six examples of pydna usage, including the code used to produce the examples depicted in this article. [file 12859_2015_544_MOESM2_ESM.zip › supplementary data/DNA_assembler_Shao_2009/pRS426m.gb]

LOCUS       pRS426m                 6268 bp    DNA     circular     20-FEB-2008
DEFINITION  Yeast episomal vector pRS426 with URA3 marker, ATCC  77107.
KEYWORDS    ATCC.
SOURCE      
  ORGANISM  
COMMENT     This file is created by Vector NTI
            http://www.invitrogen.com/
COMMENT     ORIGDB|GenBank
COMMENT     VNTDATE|474550168|
COMMENT     VNTDBDATE|474550168|
COMMENT     LSOWNER|
COMMENT     VNTNAME|pRS426 - xylose|
COMMENT     VNTAUTHORNAME|Huimin Zhao|
COMMENT     VNTAUTHORTEL|217-333-2631|
COMMENT     VNTAUTHOREML|zhao5@uiuc.edu|
COMMENT     VNTAUTHORAD1|600 S Mathews |
COMMENT     VNTOAUTHORNAME|NCBI Entrez|
COMMENT     VNTOAUTHORTEL|(301)496-2475|
COMMENT     VNTOAUTHORFAX|(301)480-9241|
COMMENT     VNTOAUTHOREML|info@ncbi.nlm.nih.gov|
COMMENT     VNTOAUTHORAD1|National Center for Biotechnology Information|
COMMENT     VNTOAUTHORAD2|National Library of Medicine|
COMMENT     VNTOAUTHORAD3|Building 38A, Room 8N805|
COMMENT     VNTOAUTHORAD4|Bethesda, MD 20894, U.S.A.|
COMMENT     VNTREPLTYPE|Phagemid
COMMENT     VNTEXTCHREPL|Bacteria
COMMENT     VNTEXTCHREPL|Yeast
COMMENT     Vector_NTI_Display_Data_(Do_Not_Edit!)
COMMENT     (SXF 
COMMENT      (CGexDoc "pRS426 - xylose" 0 6268 
COMMENT       (CDBMol 0 0 1 1 1 0 0 1 0 "" "" 0 0 0 0 (CObList) (CObList) (CObList) 
COMMENT        (CObList) -1 "") 
COMMENT       (CDocSetData 1 1 0 0 0 0 "MAIN" 1 1 1 1 0 0 1 1 0 1 10 10 4294967295 50 0 
COMMENT        1 0 (CHomObj 0 0 0 3 75) (CWordArray) (CWordArray) 
COMMENT        (CStringList "BamHI" "KpnI") (CStringList "atg" "gtg") 
COMMENT        (CStringList "taa" "tga" "tag") (CObList) 1 "{(0,1),2}" 0 0 "" 0 
COMMENT        4294967295 0 1 0 0 0 0 0 "MAIN" 0 0 30 0 
COMMENT        (CProteinMotifSearchObject 70 20 1 1 1 1 0 0 1 0 0 0 0 0)) 
COMMENT       (CMolPar 0 0 1 3307 3306 1 6268 0 0 0 0 0 0 0 0) (CStringList) 
COMMENT       (CStringList) (CObList) (COAPar 25 250 50 0 6 4 3 7) 
COMMENT       (COAPar 25 250 50 0 6 4 3 7) (COAPar 25 250 50 0 6 4 3 7) 
COMMENT       (CObList #0=(CRSite (CStringList) "BamHI" "ggatcc" 2 0 1 2490 0 0 "") 
COMMENT        #1=(CRSite (CStringList) "KpnI" "ggtacc" 6 0 0 0 "")) 
COMMENT       (CObList 
COMMENT        #2=(CFSignal (CObList) "URA3" 4 0 0 417 1220 0 (CStringList) 
COMMENT            (CStringList) 1 1 1 1 "417..1220") 
COMMENT        #3=(CFSignal (CObList) "F1_ORI" 33 0 1 1351 1807 0 (CStringList) 
COMMENT            (CStringList) 1 1 1 1 "complement(1351..1807)") 
COMMENT        #4=(CFSignal (CObList) "PMB1" 33 0 0 2925 3865 0 (CStringList) 
COMMENT            (CStringList) 1 1 1 1 "11306..12246") 
COMMENT        #5=(CFSignal (CObList) "AP(R)" 4 0 1 3868 4725 0 (CStringList) 
COMMENT            (CStringList) 1 1 1 1 "complement(12249..13106)") 
COMMENT        #6=(CFSignal (CObList) "2_MICRON" 33 0 0 4858 6203 0 (CStringList) 
COMMENT            (CStringList) 1 1 1 1 "13239..14584") 
COMMENT        #7=(CFSignal (CObList) "HisG" 61 0 0 2000 2488 0 (CStringList) 
COMMENT            (CStringList) 1 1 1 1 "2000..2489") 
COMMENT        #8=(CFSignal (CObList) "Delta2" 21 0 0 2495 2659 0 (CStringList) 
COMMENT            (CStringList) 1 1 1 1 "2495..2659")) (CObList) (CObList) (CObList) 
COMMENT       (CObList) (CObList) (CObList) 
COMMENT       (CTextView 0 
COMMENT        #9=(CGroupPar (CParagraph 0 (0 0) 1 2 0 0 180) 
COMMENT            (CObjectList 
COMMENT             #10=(CRefLinePar 
COMMENT                  (CLinePar (CParagraph 0 (0 0) 0 2 0 0 233) "pRS426 - xylose" 2) 
COMMENT                  5 "" 0 4) 
COMMENT             #11=(CFolderPar 
COMMENT                  (CGroupPar (CParagraph 1 (0 0) 1 1 0 0 178) 
COMMENT                   (CObjectList 
COMMENT                    #12=(CLinePar (CParagraph 0 (0 0) 1 2 1 0 180) 
COMMENT                         "DNA Phagemid 'pRS426 - xylose'" 1) 
COMMENT                    #13=(CLinePar (CParagraph 0 (0 0) 1 2 1 0 180) 
COMMENT                         "Yeast episomal vector pRS426 with URA3 marker, ATCC  77107." 
COMMENT                         1) 
COMMENT                    #14=(CLinePar (CParagraph 0 (0 0) 1 2 1 0 180) 
COMMENT                         "Currently local object. Original author: NCBI Entrez" 
COMMENT                         1) 
COMMENT                    #15=(CLinePar (CParagraph 0 (0 0) 1 2 1 0 180) 
COMMENT                         "Created: 02/20/08 11:29AM" 1) 
COMMENT                    #16=(CLinePar (CParagraph 0 (0 0) 1 2 1 0 180) 
COMMENT                         "Last Modified: 02/20/08 11:29AM" 1) 
COMMENT                    #17=(CLinePar (CParagraph 0 (0 0) 1 2 1 0 180) 
COMMENT                         "length: 6268 bp" 1) 
COMMENT                    #18=(CLinePar (CParagraph 0 (0 0) 1 2 1 0 180) 
COMMENT                         "storage type: Basic" 1) 
COMMENT                    #19=(CLinePar (CParagraph 0 (0 0) 1 2 1 0 180) 
COMMENT                         "form: Circular" 1))) "General Description") 
COMMENT             #20=(CFolderPar 
COMMENT                  (CGroupPar (CParagraph 2 (0 0) 1 1 0 0 178) 
COMMENT                   (CObjectList 
COMMENT                    #21=(CLinePar (CParagraph 0 (0 0) 1 2 1 0 180) 
COMMENT                         "Keywords: ATCC" 1) 
COMMENT                    #22=(CLinePar (CParagraph 0 (0 0) 1 2 1 0 180) 
COMMENT                         "Original Source Database: GenBank" 1) 
COMMENT                    #23=(CLinePar (CParagraph 0 (0 0) 1 2 1 0 180) 
COMMENT                         "Modification Date in the Original DB: 20-FEB-2008" 1))) 
COMMENT                  "Standard Fields") 
COMMENT             #24=(CFolderPar 
COMMENT                  (CGroupPar (CParagraph 5 (0 0) 1 1 0 0 178) 
COMMENT                   (CObjectList 
COMMENT                    #25=(CLinePar (CParagraph 0 (0 0) 1 2 1 0 180) "NCBI Entrez" 
COMMENT                         1) 
COMMENT                    #26=(CLinePar (CParagraph 0 (0 0) 1 2 1 0 180) 
COMMENT                         "National Center for Biotechnology Information" 1) 
COMMENT                    #27=(CLinePar (CParagraph 0 (0 0) 1 2 1 0 180) 
COMMENT                         "National Library of Medicine" 1) 
COMMENT                    #28=(CLinePar (CParagraph 0 (0 0) 1 2 1 0 180) 
COMMENT                         "Building 38A, Room 8N805" 1) 
COMMENT                    #29=(CLinePar (CParagraph 0 (0 0) 1 2 1 0 180) 
COMMENT                         "Bethesda, MD 20894, U.S.A." 1) 
COMMENT                    #30=(CLinePar (CParagraph 0 (0 0) 1 2 1 0 180) 
COMMENT                         "TEL: (301)496-2475  FAX: (301)480-9241" 1) 
COMMENT                    #31=(CLinePar (CParagraph 0 (0 0) 1 2 1 0 180) 
COMMENT                         "EMAIL: <a href=\"mailto:info@ncbi.nlm.nih.gov\">info@ncbi.nlm.nih.gov</a>" 
COMMENT                         1))) "Original Author") 
COMMENT             #32=(CRefLinePar 
COMMENT                  (CLinePar (CParagraph 0 (0 0) 0 2 0 0 233) "Comments" 2) 1 "" 
COMMENT                  0 0) 
COMMENT             #33=(CFolderPar 
COMMENT                  (CGroupPar (CParagraph 8 (0 0) 1 2 0 0 178) (CObjectList)) 
COMMENT                  "Annotations") 
COMMENT             #34=(CFolderPar 
COMMENT                  (CGroupPar (CParagraph 12 (6 0) 1 2 0 0 178) 
COMMENT                   (CObjectList 
COMMENT                    #35=(CFolderPar 
COMMENT                         (CGroupPar (CParagraph 4 (7 4 0) 1 1 1 0 178) 
COMMENT                          (CObjectList 
COMMENT                           #36=(CFolderPar 
COMMENT                                (CGroupPar 
COMMENT                                 (CParagraph 417 (3 #2# 0) 1 2 2 0 327) 
COMMENT                                 (CObjectList 
COMMENT                                  #37=(CLinePar (CParagraph 0 (0 0) 1 2 3 0 180) 
COMMENT                                       "Start: 417   End: 1220" 1) 
COMMENT                                  #38=(CLinePar (CParagraph 0 (0 0) 1 2 3 0 180) 
COMMENT                                       "Original Location Description:" 1) 
COMMENT                                  #39=(CLinePar (CParagraph 0 (0 0) 1 2 3 0 180) 
COMMENT                                       "   417..1220" 1))) "URA3") 
COMMENT                           #40=(CFolderPar 
COMMENT                                (CGroupPar 
COMMENT                                 (CParagraph 3868 (3 #5# 0) 1 2 2 0 327) 
COMMENT                                 (CObjectList 
COMMENT                                  #41=(CLinePar (CParagraph 0 (0 0) 1 2 3 0 180) 
COMMENT                                       "Start: 3868  End: 4725 (Complementary)" 
COMMENT                                       1) 
COMMENT                                  #42=(CLinePar (CParagraph 0 (0 0) 1 2 3 0 180) 
COMMENT                                       "Original Location Description:" 1) 
COMMENT                                  #43=(CLinePar (CParagraph 0 (0 0) 1 2 3 0 180) 
COMMENT                                       "   complement(12249..13106)" 1))) 
COMMENT                                "AP(R)"))) "CDS (2 total)") 
COMMENT                    #44=(CFolderPar 
COMMENT                         (CGroupPar (CParagraph 21 (7 21 0) 1 2 1 0 178) 
COMMENT                          (CObjectList 
COMMENT                           #45=(CFolderPar 
COMMENT                                (CGroupPar 
COMMENT                                 (CParagraph 2495 (3 #8# 0) 1 2 2 1 194) 
COMMENT                                 (CObjectList 
COMMENT                                  #46=(CLinePar (CParagraph 0 (0 0) 1 2 3 0 180) 
COMMENT                                       "Start: 2495  End: 2659" 1) 
COMMENT                                  #47=(CLinePar (CParagraph 0 (0 0) 1 2 3 0 180) 
COMMENT                                       "Original Location Description:" 1) 
COMMENT                                  #48=(CLinePar (CParagraph 0 (0 0) 1 2 3 0 180) 
COMMENT                                       "   2495..2659" 1))) "Delta2"))) 
COMMENT                         "Misc. Feature (1 total)") 
COMMENT                    #49=(CFolderPar 
COMMENT                         (CGroupPar (CParagraph 33 (7 33 0) 1 1 1 0 178) 
COMMENT                          (CObjectList 
COMMENT                           #50=(CFolderPar 
COMMENT                                (CGroupPar 
COMMENT                                 (CParagraph 1351 (3 #3# 0) 1 2 2 0 194) 
COMMENT                                 (CObjectList 
COMMENT                                  #51=(CLinePar (CParagraph 0 (0 0) 1 2 3 0 180) 
COMMENT                                       "Start: 1351  End: 1807 (Complementary)" 
COMMENT                                       1) 
COMMENT                                  #52=(CLinePar (CParagraph 0 (0 0) 1 2 3 0 180) 
COMMENT                                       "Original Location Description:" 1) 
COMMENT                                  #53=(CLinePar (CParagraph 0 (0 0) 1 2 3 0 180) 
COMMENT                                       "   complement(1351..1807)" 1))) "F1_ORI") 
COMMENT                           #54=(CFolderPar 
COMMENT                                (CGroupPar 
COMMENT                                 (CParagraph 2925 (3 #4# 0) 1 2 2 0 194) 
COMMENT                                 (CObjectList 
COMMENT                                  #55=(CLinePar (CParagraph 0 (0 0) 1 2 3 0 180) 
COMMENT                                       "Start: 2925  End: 3865" 1) 
COMMENT                                  #56=(CLinePar (CParagraph 0 (0 0) 1 2 3 0 180) 
COMMENT                                       "Original Location Description:" 1) 
COMMENT                                  #57=(CLinePar (CParagraph 0 (0 0) 1 2 3 0 180) 
COMMENT                                       "   11306..12246" 1))) "PMB1") 
COMMENT                           #58=(CFolderPar 
COMMENT                                (CGroupPar 
COMMENT                                 (CParagraph 4858 (3 #6# 0) 1 2 2 0 194) 
COMMENT                                 (CObjectList 
COMMENT                                  #59=(CLinePar (CParagraph 0 (0 0) 1 2 3 0 180) 
COMMENT                                       "Start: 4858  End: 6203" 1) 
COMMENT                                  #60=(CLinePar (CParagraph 0 (0 0) 1 2 3 0 180) 
COMMENT                                       "Original Location Description:" 1) 
COMMENT                                  #61=(CLinePar (CParagraph 0 (0 0) 1 2 3 0 180) 
COMMENT                                       "   13239..14584" 1))) "2_MICRON"))) 
COMMENT                         "Replication Origin (3 total)") 
COMMENT                    #62=(CFolderPar 
COMMENT                         (CGroupPar (CParagraph 61 (7 61 0) 1 1 1 0 178) 
COMMENT                          (CObjectList 
COMMENT                           #63=(CFolderPar 
COMMENT                                (CGroupPar 
COMMENT                                 (CParagraph 2000 (3 #7# 0) 1 2 2 0 194) 
COMMENT                                 (CObjectList 
COMMENT                                  #64=(CLinePar (CParagraph 0 (0 0) 1 2 3 0 180) 
COMMENT                                       "Start: 2000  End: 2488" 1) 
COMMENT                                  #65=(CLinePar (CParagraph 0 (0 0) 1 2 3 0 180) 
COMMENT                                       "Original Location Description:" 1) 
COMMENT                                  #66=(CLinePar (CParagraph 0 (0 0) 1 2 3 0 180) 
COMMENT                                       "   2000..2489" 1))) "HisG"))) 
COMMENT                         "Exon (1 total)"))) "Feature Map") 
COMMENT             #67=(CFolderPar 
COMMENT                  (CGroupPar (CParagraph 13 (0 0) 1 1 0 0 178) 
COMMENT                   (CObjectList 
COMMENT                    #68=(CRSFolderPar 
COMMENT                         (CFolderPar 
COMMENT                          (CGroupPar (CParagraph 30513416 (8 0) 1 1 1 0 178) 
COMMENT                           (CObjectList 
COMMENT                            #69=(CGroupPar (CParagraph 0 (10 #0# 0) 1 2 2 0 180) 
COMMENT                                 (CObjectList 
COMMENT                                  #70=(CLinePar 
COMMENT                                       (CParagraph 0 (1 #0# 1) 1 2 2 0 191) 
COMMENT                                       " N1: 2490 " 1))))) "BamHI: 1 site") 1 5 
COMMENT                         "GGATCC" "CCTAGG") 
COMMENT                    #71=(CRSFolderPar 
COMMENT                         (CFolderPar 
COMMENT                          (CGroupPar (CParagraph 30827976 (8 0) 1 1 1 0 178) 
COMMENT                           (CObjectList)) "KpnI: 0 sites") 5 1 "GGTACC" "CCATGG"))) 
COMMENT                  "Restriction/Methylation Map")))) 
COMMENT       (CGraphView 
COMMENT        (CWStyleSheet 
COMMENT         (CObjectList 
COMMENT          #72=(CWidgetStyle "RSite Label" 1 (LOGPEN 0 0 13408563) 1 0 1 
COMMENT               (LOGFONT 0 0 0 0 400 0 0 0 0 3 2 1 18 "Georgia") 0.555556 0 1 5 
COMMENT               "@N (@S)" 0) 
COMMENT          #73=(CWidgetStyle "Signal Label" 1 (LOGPEN 0 0 0) 1 0 1 
COMMENT               (LOGFONT 0 0 0 0 700 0 0 0 0 3 2 1 34 "Arial") 0.666667 0 1 1 
COMMENT               "@N" 0) 
COMMENT          #74=(CWidgetStyle "Molecule Label 2" 0 0 1 
COMMENT               (LOGFONT 0 0 0 0 400 0 0 0 0 3 2 1 18 "Georgia") 0.555556 0 1 16 
COMMENT               "@L bp" 0) 
COMMENT          #75=(CWidgetStyle "Molecule Label 1" 0 0 1 
COMMENT               (LOGFONT 0 0 0 0 400 0 0 0 0 3 2 1 34 "Verdana") 0.833333 0 1 1 
COMMENT               "@N" 0) 
COMMENT          #76=(CWidgetStyle "Shape 3" 1 (LOGPEN 0 0 3355545) 1 1 
COMMENT               (LOGBRUSH 0 6724095 0) 0 0 1 (LOGSHAPE 9 1 0.8 1.8 0)) 
COMMENT          #77=(CWidgetStyle "Shape 1" 1 (LOGPEN 0 0 6723840) 1 1 
COMMENT               (LOGBRUSH 0 10079334 0) 0 0 1 (LOGSHAPE 9 1 0.8 1.8 0)) 
COMMENT          #78=(CWidgetStyle "Axis" 1 (LOGPEN 0 0 10079436) 2 1 
COMMENT               (LOGBRUSH 0 13434879 0) 0 0 1 (LOGSHAPE 10 1 0 0 0)) 
COMMENT          #79=(CWidgetStyle "Line 2" 1 (LOGPEN 0 0 6723840) 8 0 0 0 1 
COMMENT               (LOGSHAPE 1 1.9 0 0 0)) 
COMMENT          #80=(CWidgetStyle "RSite" 1 (LOGPEN 0 0 10053171) 8 0 0 0 1 
COMMENT               (LOGSHAPE 1 1.9 0 0 0)) 
COMMENT          #81=(CWidgetStyle "Short Signal" 1 (LOGPEN 0 0 13395507) 10 0 0 0 1 
COMMENT               (LOGSHAPE 1 1.9 0 0 0)) 
COMMENT          #82=(CWidgetStyle "Uniq RSite Label" 1 (LOGPEN 0 0 153) 1 0 1 
COMMENT               (LOGFONT 0 0 0 0 400 0 0 0 0 3 2 1 18 "Georgia") 0.555556 128 1 5 
COMMENT               "@N (@S)" 0) 
COMMENT          #83=(CWidgetStyle "Vanilla" 1 (LOGPEN 0 0 0) 1 1 
COMMENT               (LOGBRUSH 0 16777215 0) 1 
COMMENT               (LOGFONT 0 0 0 0 400 0 0 0 0 7 48 2 18 "Times New Roman") 0.8 0 1 
COMMENT               2 "?" 0) 
COMMENT          #84=(CWidgetStyle "Mark 1" 0 0 1 
COMMENT               (LOGFONT 0 0 0 0 400 0 0 0 2 7 48 2 2 "Windings") 0.7 0 1 2 "?" 0) 
COMMENT          #85=(CWidgetStyle "Motif Label" 1 (LOGPEN 0 0 16744512) 1 0 1 
COMMENT               (LOGFONT 0 0 0 0 400 0 0 0 0 3 2 1 34 "Arial") 0.611111 8388608 1 
COMMENT               65535 "@N (@H)" 0) 
COMMENT          #86=(CWidgetStyle "Fragment Label 2" 1 (LOGPEN 0 0 0) 1 0 1 
COMMENT               (LOGFONT 0 0 0 0 400 0 0 0 0 3 2 1 49 "Courier New") 1.05 0 1 48 
COMMENT               "@F bp (molecule @L bp)" 0) 
COMMENT          #87=(CWidgetStyle "Fragment Label 1" 1 (LOGPEN 0 0 0) 1 0 1 
COMMENT               (LOGFONT 0 0 0 0 400 0 0 0 0 3 2 1 34 "Arial") 0.91 0 1 1 
COMMENT               "Fragment of @N" 0) 
COMMENT          #88=(CWidgetStyle "Shape 4" 1 (LOGPEN 0 0 0) 1 1 
COMMENT               (LOGBRUSH 2 8388608 5) 0 0 0) 
COMMENT          #89=(CWidgetStyle "Shape 2" 1 (LOGPEN 0 0 0) 1 1 (LOGBRUSH 0 128 0) 0 
COMMENT               0 0) 
COMMENT          #90=(CWidgetStyle "Shape 0" 1 (LOGPEN 0 0 0) 1 1 (LOGBRUSH 0 0 0) 0 0 
COMMENT               0) 
COMMENT          #91=(CWidgetStyle "ORF" 1 (LOGPEN 0 0 16384) 8 0 0 0 1 
COMMENT               (LOGSHAPE 7 0.2 3.41182 2.86186 0.609808)) 
COMMENT          #92=(CWidgetStyle "Line 4" 1 (LOGPEN 0 0 32768) 8 0 0 0 0) 
COMMENT          #93=(CWidgetStyle "Line 3" 1 (LOGPEN 0 0 16711680) 8 0 0 0 0) 
COMMENT          #94=(CWidgetStyle "Line 1" 1 (LOGPEN 0 0 16711680) 1 0 0 0 0) 
COMMENT          #95=(CWidgetStyle "Short Promoter" 1 (LOGPEN 0 0 128) 6 0 0 0 0) 
COMMENT          #96=(CWidgetStyle "Motif" 1 (LOGPEN 0 0 0) 1 0 0 0 0) 
COMMENT          #97=(CWidgetStyle "Line 0" 1 (LOGPEN 0 0 0) 8 0 0 0 0) 
COMMENT          #98=(CWidgetStyle "Void" 0 0 0 0 0) 
COMMENT          #99=(CWidgetStyle "General Label" 1 (LOGPEN 0 0 0) 1 0 1 
COMMENT               (LOGFONT 0 0 0 0 400 0 0 0 0 3 2 1 18 "Times New Roman") 0.91 0 1 
COMMENT               3 "@T @N " 0) 
COMMENT          #100=(CWidgetStyle "Position" 1 (LOGPEN 0 0 0) 1 0 0 0 0) 
COMMENT          #101=(CWidgetStyle "Annotation" 0 0 1 
COMMENT                (LOGFONT 0 0 0 0 400 0 0 0 0 3 2 1 18 "Times New Roman") 0.91 0 
COMMENT                0 0) 
COMMENT          #102=(CWidgetStyle "Position Label" 1 (LOGPEN 0 0 8388608) 1 0 1 
COMMENT                (LOGFONT 0 0 0 0 400 0 1 0 0 3 2 1 34 "Arial") 0.63 8388608 1 1 
COMMENT                "@N" 0) 
COMMENT          #103=(CWidgetStyle "Range" 1 (LOGPEN 0 0 0) 1 1 
COMMENT                (LOGBRUSH 0 16777215 0) 0 0 0) 
COMMENT          #104=(CWidgetStyle "Range Label" 1 (LOGPEN 0 0 8388608) 1 0 1 
COMMENT                (LOGFONT 0 0 0 0 400 0 1 0 0 3 2 1 34 "Arial") 0.63 8388608 1 1 
COMMENT                "@N" 0) 
COMMENT          #105=(CWidgetStyle "ORF Label" 1 (LOGPEN 0 0 49216) 1 0 1 
COMMENT                (LOGFONT 0 0 0 0 400 0 0 0 0 3 2 1 18 "Times New Roman") 
COMMENT                0.611111 0 1 65535 "@N" 0) 
COMMENT          #106=(CWidgetStyle "CDS Label" 1 (LOGPEN 0 0 4227264) 1 0 1 
COMMENT                (LOGFONT 0 0 0 0 400 0 0 0 0 3 2 1 34 "Arial") 0.555556 255 1 1 
COMMENT                "@N" 0) 
COMMENT          #107=(CWidgetStyle "Shape 5" 1 (LOGPEN 0 0 0) 3 1 
COMMENT                (LOGBRUSH 0 16777113 0) 1 
COMMENT                (LOGFONT 0 0 0 0 400 0 0 0 0 7 48 2 50 "Arial") 0.9 0 0 1 
COMMENT                (LOGSHAPE 9 1 0.8 1.8 0)) 
COMMENT          #108=(CWidgetStyle "CDS" 1 (LOGPEN 0 0 0) 1 1 (LOGBRUSH 2 39423 3) 0 0 
COMMENT                1 (LOGSHAPE 9 1 0.8 1.8 0)) 
COMMENT          #109=(CWidgetStyle "Label 2" 1 (LOGPEN 0 0 4227264) 1 0 1 
COMMENT                (LOGFONT 0 0 0 0 400 0 0 0 0 3 2 1 34 "Arial") 0.944444 8388608 
COMMENT                1 1 "@N" 0) 
COMMENT          #110=(CWidgetStyle "Label 3" 1 (LOGPEN 0 0 8421376) 1 0 1 
COMMENT                (LOGFONT 0 0 0 0 700 255 0 0 0 3 2 1 34 "Arial") 0.833333 255 1 
COMMENT                5 "@N (@S)" 0) 
COMMENT          #111=(CWidgetStyle "Label 4" 1 (LOGPEN 0 0 8437824) 1 0 1 
COMMENT                (LOGFONT 0 0 0 0 400 0 0 0 0 3 2 1 34 "Arial") 0.722222 0 1 5 
COMMENT                "@N (@S)" 0)) 0.164644 1.74233 0.164644 2.53336 
COMMENT         (70 (CShapeMapEntry 0 "Unique RSite" 1 "Uniq RSite Label") 67 
COMMENT          (CShapeMapEntry 0 "ORF" 0 "ORF Label")) 40.0378 40.0378 39 39 0.1 -365) 
COMMENT        1 1 0 1 1 
COMMENT        (mapper: 14.9213 -12.2289 40.0378 40.0378 0.01 10 -1 6268 6268 1 0 0) 
COMMENT        #112=(CGroupWidget (CWidget 0 (0 0) 1 2 0 0 Nil -883 100) 
COMMENT              (CObjectList 
COMMENT               #113=(CGroupWidget (CWidget 1 (0 0) 1 2 0 0 Nil -927 100) 
COMMENT                     (CObjectList 
COMMENT                      #114=(CAxis 
COMMENT                            (CWideLine (CWidget 0 (0 0) 1 2 0 0 #78# 23110404 0) 
COMMENT                             (LOGPEN 0 0 10079436) 2 (LOGBRUSH 0 13434879 0) 1 
COMMENT                             6.27519 6.27319 1 0.0214037) 0.100083) 
COMMENT                      #115=(CLabel (CWidget 1001 (0 0) 1 2 0 0 #75# 0 100) 
COMMENT                            (LOGPEN 0 0 0) 1 
COMMENT                            (LOGFONT 58 22 0 0 400 0 0 0 0 3 2 1 34 "Verdana") 
COMMENT                            1.74233 0.833333 0 "pRS426m" "pRS426m" 65535 0 
COMMENT                            0.871165 0 -10 5.41988 1.44863 Nil) 
COMMENT                      #116=(CLabel 
COMMENT                            (CWidget 1002 (0 0) 1 2 0 0 #74# 23135820 100) 
COMMENT                            (LOGPEN 0 0 0) 1 
COMMENT                            (LOGFONT 38 14 0 0 400 0 0 0 0 3 2 1 18 "Georgia") 
COMMENT                            1.74233 0.555556 0 "6268 bp" "@L bp" 16 0 -0.871165 
COMMENT                            0 -10.8 3.12205 0.949103 Nil)) (CObjectList)) 
COMMENT               #117=(CGroupWidget (CWidget 10 (6 0) 1 2 0 0 Nil -790 100) 
COMMENT                     (CObjectList 
COMMENT                      #118=(CGroupWidget 
COMMENT                            (CWidget 4 (7 4 0) 1 2 0 0 Nil -162 100) 
COMMENT                            (CObjectList 
COMMENT                             #119=(CWideArrow 
COMMENT                                   (CWideLine 
COMMENT                                    (CWidget 0 (3 #2# 0) 1 2 0 0 #76# 0 100) 
COMMENT                                    (LOGPEN 0 0 3355545) 1 
COMMENT                                    (LOGBRUSH 0 6724095 0) 1 5.05218 5.85684 1 
COMMENT                                    0.082322) 0.8 1.8 0) 
COMMENT                             #120=(CLabel 
COMMENT                                   (CWidget 0 (0 0) 1 2 0 0 #73# 4063648 100) 
COMMENT                                   (LOGPEN 0 0 0) 1 
COMMENT                                   (LOGFONT 46 17 0 0 700 0 0 0 0 3 2 1 34 
COMMENT                                    "Arial") 1.74233 0.666667 0 "URA3" "@N" 1 
COMMENT                                   10.5306 8.71165 0 -10 2.54759 1.12394 #119#) 
COMMENT                             #121=(CWideArrow 
COMMENT                                   (CWideLine 
COMMENT                                    (CWidget 0 (3 #5# 0) 1 2 0 0 #76# 0 100) 
COMMENT                                    (LOGPEN 0 0 3355545) 1 
COMMENT                                    (LOGBRUSH 0 6724095 0) 1 1.54428 2.40299 1 
COMMENT                                    0.082322) 0.8 1.8 1) 
COMMENT                             #122=(CLabel 
COMMENT                                   (CWidget 0 (0 0) 1 2 0 0 #73# 22702132 100) 
COMMENT                                   (LOGPEN 0 0 0) 1 
COMMENT                                   (LOGFONT 46 17 0 0 700 0 0 0 0 3 2 1 34 
COMMENT                                    "Arial") 1.74233 0.666667 0 "AMP" "AMP" 
COMMENT                                   65535 -12.0529 -5.22699 0 -10 2.09802 1.12394 
COMMENT                                   #121#)) (CObjectList)) 
COMMENT                      #123=(CGroupWidget 
COMMENT                            (CWidget 21 (7 21 0) 1 2 0 0 Nil -999 100) 
COMMENT                            (CObjectList 
COMMENT                             #124=(CWideArrow 
COMMENT                                   (CWideLine 
COMMENT                                    (CWidget 0 (3 #8# 0) 1 2 0 0 #77# 0 100) 
COMMENT                                    (LOGPEN 0 0 0) 1 (LOGBRUSH 0 0 0) 1 3.61199 
COMMENT                                    3.77712 1 0.082322) 0.8 1.8 0) 
COMMENT                             #125=(CLabel 
COMMENT                                   (CWidget 0 (0 0) 1 2 0 0 #73# 30525180 100) 
COMMENT                                   (LOGPEN 0 0 0) 1 
COMMENT                                   (LOGFONT 46 17 0 0 700 0 0 0 0 3 2 1 34 
COMMENT                                    "Arial") 1.74233 0.666667 0 "Delta2" "@N" 1 
COMMENT                                   8.37988 -12.1963 0 -10 2.92224 1.12394 #124#)) 
COMMENT                            (CObjectList)) 
COMMENT                      #126=(CGroupWidget 
COMMENT                            (CWidget 33 (7 33 0) 1 2 0 0 Nil -999 100) 
COMMENT                            (CObjectList 
COMMENT                             #127=(CWideArrow 
COMMENT                                   (CWideLine 
COMMENT                                    (CWidget 0 (3 #3# 0) 1 2 0 0 #76# 0 100) 
COMMENT                                    (LOGPEN 0 0 3355545) 1 
COMMENT                                    (LOGBRUSH 0 6724095 0) 1 4.46469 4.92207 1 
COMMENT                                    0.082322) 0.8 1.8 1) 
COMMENT                             #128=(CLabel (CWidget 0 (0 0) 1 2 0 0 #73# 0 100) 
COMMENT                                   (LOGPEN 0 0 0) 1 
COMMENT                                   (LOGFONT 46 17 0 0 700 0 0 0 0 3 2 1 34 
COMMENT                                    "Arial") 1.74233 0.666667 0 "F1 ORI" "@N" 1 
COMMENT                                   13.3783 0 0 -10 3.09707 1.12394 #127#) 
COMMENT                             #129=(CWideArrow 
COMMENT                                   (CWideLine 
COMMENT                                    (CWidget 0 (3 #4# 0) 1 2 0 0 #76# 0 100) 
COMMENT                                    (LOGPEN 0 0 3355545) 1 
COMMENT                                    (LOGBRUSH 0 6724095 0) 1 2.40499 3.34677 1 
COMMENT                                    0.082322) 0.8 1.8 0) 
COMMENT                             #130=(CLabel (CWidget 0 (0 0) 1 2 0 0 #73# 314 100) 
COMMENT                                   (LOGPEN 0 0 0) 1 
COMMENT                                   (LOGFONT 46 17 0 0 700 0 0 0 0 3 2 1 34 
COMMENT                                    "Arial") 1.74233 0.666667 0 "PMB1" "@N" 1 
COMMENT                                   -5.14782 -12.1963 0 -10 2.72243 1.12394 #129#) 
COMMENT                             #131=(CWideArrow 
COMMENT                                   (CWideLine 
COMMENT                                    (CWidget 0 (3 #6# 0) 1 2 0 0 #76# 0 100) 
COMMENT                                    (LOGPEN 0 0 3355545) 1 
COMMENT                                    (LOGBRUSH 0 6724095 0) 1 0.0650538 1.41217 1 
COMMENT                                    0.082322) 0.8 1.8 0) 
COMMENT                             #132=(CLabel 
COMMENT                                   (CWidget 0 (0 0) 1 2 0 0 #73# 23202820 100) 
COMMENT                                   (LOGPEN 0 0 0) 1 
COMMENT                                   (LOGFONT 46 17 0 0 700 0 0 0 0 3 2 1 34 
COMMENT                                    "Arial") 1.74233 0.666667 0 "2 MICRON" "@N" 
COMMENT                                   1 -10.81 8.71165 0 -10 4.72054 1.12394 #131#)) 
COMMENT                            (CObjectList)) 
COMMENT                      #133=(CGroupWidget 
COMMENT                            (CWidget 61 (7 61 0) 1 2 0 0 Nil -511 100) 
COMMENT                            (CObjectList 
COMMENT                             #134=(CWideArrow 
COMMENT                                   (CWideLine 
COMMENT                                    (CWidget 0 (3 #7# 0) 1 2 0 0 #76# 0 100) 
COMMENT                                    (LOGPEN 0 0 0) 1 (LOGBRUSH 0 0 0) 1 3.78313 
COMMENT                                    4.27253 1 0.082322) 0.8 1.8 0) 
COMMENT                             #135=(CLabel 
COMMENT                                   (CWidget 0 (0 0) 1 2 0 0 #73# 30537532 100) 
COMMENT                                   (LOGPEN 0 0 0) 1 
COMMENT                                   (LOGFONT 46 17 0 0 700 0 0 0 0 3 2 1 34 
COMMENT                                    "Arial") 1.74233 0.666667 0 "HisG" "@N" 1 
COMMENT                                   11.1203 -6.96932 0 -10 2.29783 1.12394 #134#)) 
COMMENT                            (CObjectList))) (CObjectList)) 
COMMENT               #136=(CGroupWidget (CWidget 11 (8 0) 1 2 0 0 Nil 844 100) 
COMMENT                     (CObjectList 
COMMENT                      #137=(CGroupWidget 
COMMENT                            (CWidget 1 (10 #0# 0) 1 2 0 0 Nil -720 100) 
COMMENT                            (CObjectList 
COMMENT                             #138=(CScratch 
COMMENT                                   (CWidget 1 (1 #0# 1) 1 2 0 0 #80# 1175 100) 
COMMENT                                   (LOGPEN 0 6 10053171) 8 1 3.78213 1.9 
COMMENT                                   0.082322 1) 
COMMENT                             #139=(CLabel 
COMMENT                                   (CWidget 0 (0 0) 1 2 0 0 #82# 30525692 100) 
COMMENT                                   (LOGPEN 0 0 153) 1 
COMMENT                                   (LOGFONT 38 14 0 0 400 0 0 0 0 3 2 1 18 
COMMENT                                    "Georgia") 1.74233 0.555556 128 
COMMENT                                   "{\\i Bam}HI (2490)" "@N (@S)" 5 10.4627 
COMMENT                                   -10.454 0 -10 5.41988 0.949103 #138#)) 
COMMENT                            (CObjectList))) (CObjectList)) 
COMMENT               #140=(CGroupWidget (CWidget 14 (16 0) 1 2 0 0 Nil -162 100) 
COMMENT                     (CObjectList) (CObjectList)) 
COMMENT               #141=(CGroupWidget (CWidget 12 (0 0) 1 2 0 0 Nil -543 100) 
COMMENT                     (CObjectList) (CObjectList))) (CObjectList))) 
COMMENT       (CSeqView 10 10 (CObjectList) (CObList) 1 (CObList)) (CObList) 0 
COMMENT       (CStringList) 4063920 23045336 (CObList)))
FEATURES             Location/Qualifiers
     CDS             417..1220
                     /vntifkey="4"
                     /label=URA3
                     /note="orotidine-5'-phosphate"
     rep_origin      complement(1351..1807)
                     /vntifkey="33"
                     /label=F1_ORI
     rep_origin      2925..3865
                     /vntifkey="33"
                     /label=PMB1
                     /note="origin of replication"
     CDS             complement(3868..4725)
                     /vntifkey="4"
                     /label=AP(R)
                     /note="bla beta-lactamase, ampR ampicillin resistance"
     rep_origin      4858..6203
                     /vntifkey="33"
                     /label=2_MICRON
     exon            2000..2488
                     /vntifkey="61"
                     /label=HisG
     misc_feature    2495..2659
                     /vntifkey="21"
                     /label=Delta2
BASE COUNT     1720 a      1353 c      1528 g      1667 t 
ORIGIN
        1 tcgcgcgttt cggtgatgac ggtgaaaacc tctgacacat gcagctcccg gagacggtca 
       61 cagcttgtct gtaagcggat gccgggagca gacaagcccg tcagggcgcg tcagcgggtg 
      121 ttggcgggtg tcggggctgg cttaactatg cggcatcaga gcagattgta ctgagagtgc 
      181 accataccac agcttttcaa ttcaattcat catttttttt ttattctttt ttttgatttc 
      241 ggtttctttg aaattttttt gattcggtaa tctccgaaca gaaggaagaa cgaaggaagg 
      301 agcacagact tagattggta tatatacgca tatgtagtgt tgaagaaaca tgaaattgcc 
      361 cagtattctt aacccaactg cacagaacaa aaacctgcag gaaacgaaga taaatcatgt 
      421 cgaaagctac atataaggaa cgtgctgcta ctcatcctag tcctgttgct gccaagctat 
      481 ttaatatcat gcacgaaaag caaacaaact tgtgtgcttc attggatgtt cgtaccacca 
      541 aggaattact ggagttagtt gaagcattag gtcccaaaat ttgtttacta aaaacacatg 
      601 tggatatctt gactgatttt tccatggagg gcacagttaa gccgctaaag gcattatccg 
      661 ccaagtacaa ttttttactc ttcgaagaca gaaaatttgc tgacattggt aatacagtca 
      721 aattgcagta ctctgcgggt gtatacagaa tagcagaatg ggcagacatt acgaatgcac 
      781 acggtgtggt gggcccaggt attgttagcg gtttgaagca ggcggcagaa gaagtaacaa 
      841 aggaacctag aggccttttg atgttagcag aattgtcatg caagggctcc ctatctactg 
      901 gagaatatac taagggtact gttgacattg cgaagagcga caaagatttt gttatcggct 
      961 ttattgctca aagagacatg ggtggaagag atgaaggtta cgattggttg attatgacac 
     1021 ccggtgtggg tttagatgac aagggagacg cattgggtca acagtataga accgtggatg 
     1081 atgtggtctc tacaggatct gacattatta ttgttggaag aggactattt gcaaagggaa 
     1141 gggatgctaa ggtagagggt gaacgttaca gaaaagcagg ctgggaagca tatttgagaa 
     1201 gatgcggcca gcaaaactaa aaaactgtat tataagtaaa tgcatgtata ctaaactcac 
     1261 aaattagagc ttcaatttaa ttatatcagt tattacccta tgcggtgtga aataccgcac 
     1321 agatgcgtaa ggagaaaata ccgcatcagg aaattgtaaa cgttaatatt ttgttaaaat 
     1381 tcgcgttaaa tttttgttaa atcagctcat tttttaacca ataggccgaa atcggcaaaa 
     1441 tcccttataa atcaaaagaa tagaccgaga tagggttgag tgttgttcca gtttggaaca 
     1501 agagtccact attaaagaac gtggactcca acgtcaaagg gcgaaaaacc gtctatcagg 
     1561 gcgatggccc actacgtgaa ccatcaccct aatcaagttt tttggggtcg aggtgccgta 
     1621 aagcactaaa tcggaaccct aaagggagcc cccgatttag agcttgacgg ggaaagccgg 
     1681 cgaacgtggc gagaaaggaa gggaagaaag cgaaaggagc gggcgctagg gcgctggcaa 
     1741 gtgtagcggt cacgctgcgc gtaaccacca cacccgccgc gcttaatgcg ccgctacagg 
     1801 gcgcgtcgcg ccattcgcca ttcaggctgc gcaactgttg ggaagggcga tcggtgcggg 
     1861 cctcttcgct attacgccag ctggcgaaag ggggatgtgc tgcaaggcga ttaagttggg 
     1921 taacgccagg gttttcccag tcacgacgtt gtaaaacgac ggccagtgag cgcgcgtaat 
     1981 acgactcact ataggcgcgc ctgcgtgaag tcgaagttat ctaccgctct aaagcctgtc 
     2041 tgattcagcg cgacggtgag atggcacaga gcaagcaaga gctgatcgat aaattgctga 
     2101 cccgtattca gggcgtgatt caggcgcgcg aatcgaaata catcatgatg cacgcgccaa 
     2161 gtgaacgcct ggaagaggtt atcgccctgc tgccaggcgc cgaaaggccg acaattctgc 
     2221 cgctggcagg cgagcaacag cgcgtggcga tgcacatggt cagcagcgaa acgttgttct 
     2281 gggaaaccat ggagaaactg aaagcgcttg gcgccagctc gattctggta ctgccgatcg 
     2341 agaagatgat ggagtgatct gacgcctgat ggcgctgcgc ttatcaggcc tacgtaatgc 
     2401 gttgatattt tgggttctgt aggccggata aggcggaacc ctgtgatgga gtaaagacca 
     2461 tgagcttcaa taccctgatt gactggaagg atcctggaag ctgaaacgtc taacggatct 
     2521 tgatttgtgt ggacttcctt agaagtaacc gaagcacagg cgctaccatg agaattgggt 
     2581 gaatgttgag ataattgttg ggattccatt gttgataaag gctataatat taggtataca 
     2641 gaatatacta gaagttctcg gcgcgccttt agtgagggtt aattgcgcgc ttggcgtaat 
     2701 catggtcata gctgtttcct gtgtgaaatt gttatccgct cacaattcca cacaacatag 
     2761 gagccggaag cataaagtgt aaagcctggg gtgcctaatg agtgaggtaa ctcacattaa 
     2821 ttgcgttgcg ctcactgccc gctttccagt cgggaaacct gtcgtgccag ctgcattaat 
     2881 gaatcggcca acgcgcgggg agaggcggtt tgcgtattgg gcgctcttcc gcttcctcgc 
     2941 tcactgactc gctgcgctcg gtcgttcggc tgcggcgagc ggtatcagct cactcaaagg 
     3001 cggtaatacg gttatccaca gaatcagggg ataacgcagg aaagaacatg tgagcaaaag 
     3061 gccagcaaaa ggccaggaac cgtaaaaagg ccgcgttgct ggcgtttttc cataggctcc 
     3121 gcccccctga cgagcatcac aaaaatcgac gctcaagtca gaggtggcga aacccgacag 
     3181 gactataaag ataccaggcg tttccccctg gaagctccct cgtgcgctct cctgttccga 
     3241 ccctgccgct taccggatac ctgtccgcct ttctcccttc gggaagcgtg gcgctttctc 
     3301 atagctcacg ctgtaggtat ctcagttcgg tgtaggtcgt tcgctccaag ctgggctgtg 
     3361 tgcacgaacc ccccgttcag cccgaccgct gcgccttatc cggtaactat cgtcttgagt 
     3421 ccaacccggt aagacacgac ttatcgccac tggcagcagc cactggtaac aggattagca 
     3481 gagcgaggta tgtaggcggt gctacagagt tcttgaagtg gtggcctaac tacggctaca 
     3541 ctagaaggac agtatttggt atctgcgctc tgctgaagcc agttaccttc ggaaaaagag 
     3601 ttggtagctc ttgatccggc aaacaaacca ccgctggtag cggtggtttt tttgtttgca 
     3661 agcagcagat tacgcgcaga aaaaaaggat ctcaagaaga tcctttgatc ttttctacgg 
     3721 ggtctgacgc tcagtggaac gaaaactcac gttaagggat tttggtcatg agattatcaa 
     3781 aaaggatctt cacctagatc cttttaaatt aaaaatgaag ttttaaatca atctaaagta 
     3841 tatatgagta aacttggtct gacagttacc aatgcttaat cagtgaggca cctatctcag 
     3901 cgatctgtct atttcgttca tccatagttg cctgactccc cgtcgtgtag ataactacga 
     3961 tacgggaggg cttaccatct ggccccagtg ctgcaatgat accgcgagac ccacgctcac 
     4021 cggctccaga tttatcagca ataaaccagc cagccggaag ggccgagcgc agaagtggtc 
     4081 ctgcaacttt atccgcctcc atccagtcta ttaattgttg ccgggaagct agagtaagta 
     4141 gttcgccagt taatagtttg cgcaacgttg ttgccattgc tacaggcatc gtggtgtcac 
     4201 gctcgtcgtt tggtatggct tcattcagct ccggttccca acgatcaagg cgagttacat 
     4261 gatcccccat gttgtgcaaa aaagcggtta gctccttcgg tcctccgatc gttgtcagaa 
     4321 gtaagttggc cgcagtgtta tcactcatgg ttatggcagc actgcataat tctcttactg 
     4381 tcatgccatc cgtaagatgc ttttctgtga ctggtgagta ctcaaccaag tcattctgag 
     4441 aatagtgtat gcggcgaccg agttgctctt gcccggcgtc aatacgggat aataccgcgc 
     4501 cacatagcag aactttaaaa gtgctcatca ttggaaaacg ttcttcgggg cgaaaactct 
     4561 caaggatctt accgctgttg agatccagtt cgatgtaacc cactcgtgca cccaactgat 
     4621 cttcagcatc ttttactttc accagcgttt ctgggtgagc aaaaacagga aggcaaaatg 
     4681 ccgcaaaaaa gggaataagg gcgacacgga aatgttgaat actcatactc ttcctttttc 
     4741 aatattattg aagcatttat cagggttatt gtctcatgag cggatacata tttgaatgta 
     4801 tttagaaaaa taaacaaata ggggttccgc gcacatttcc ccgaaaagtg ccacctgaac 
     4861 gaagcatctg tgcttcattt tgtagaacaa aaatgcaacg cgagagcgct aatttttcaa 
     4921 acaaagaatc tgagctgcat ttttacagaa cagaaatgca acgcgaaagc gctattttac 
     4981 caacgaagaa tctgtgcttc atttttgtaa aacaaaaatg caacgcgaga gcgctaattt 
     5041 ttcaaacaaa gaatctgagc tgcattttta cagaacagaa atgcaacgcg agagcgctat 
     5101 tttaccaaca aagaatctat acttcttttt tgttctacaa aaatgcatcc cgagagcgct 
     5161 atttttctaa caaagcatct tagattactt tttttctcct ttgtgcgctc tataatgcag 
     5221 tctcttgata actttttgca ctgtaggtcc gttaaggtta gaagaaggct actttggtgt 
     5281 ctattttctc ttccataaaa aaagcctgac tccacttccc gcgtttactg attactagcg 
     5341 aagctgcggg tgcatttttt caagataaag gcatccccga ttatattcta taccgatgtg 
     5401 gattgcgcat actttgtgaa cagaaagtga tagcgttgat gattcttcat tggtcagaaa 
     5461 attatgaacg gtttcttcta ttttgtctct atatactacg tataggaaat gtttacattt 
     5521 tcgtattgtt ttcgattcac tctatgaata gttcttacta caattttttt gtctaaagag 
     5581 taatactaga gataaacata aaaaatgtag aggtcgagtt tagatgcaag ttcaaggagc 
     5641 gaaaggtgga tgggtaggtt atatagggat atagcacaga gatatatagc aaagagatac 
     5701 ttttgagcaa tgtttgtgga agcggtattc gcaatatttt agtagctcgt tacagtccgg 
     5761 tgcgtttttg gttttttgaa agtgcgtctt cagagcgctt ttggttttca aaagcgctct 
     5821 gaagttccta tactttctag agaataggaa cttcggaata ggaacttcaa agcgtttccg 
     5881 aaaacgagcg cttccgaaaa tgcaacgcga gctgcgcaca tacagctcac tgttcacgtc 
     5941 gcacctatat ctgcgtgttg cctgtatata tatatacatg agaagaacgg catagtgcgt 
     6001 gtttatgctt aaatgcgtac ttatatgcgt ctatttatgt aggatgaaag gtagtctagt 
     6061 acctcctgtg atattatccc attccatgcg gggtatcgta tgcttccttc agcactaccc 
     6121 tttagctgtt ctatatgctg ccactcctca attggattag tctcatcctt caatgctatc 
     6181 atttcctttg atattggatc atactaagaa accattatta tcatgacatt aacctataaa 
     6241 aataggcgta tcacgaggcc ctttcgtc 
//
