# Supplementary material for: Pydna: a simulation and documentation tool for DNA assembly strategies using python
Source: BMC Bioinformatics. 2015 May 2;16(1):142. doi: 10.1186/s12859-015-0544-x (PMC4472420; doi:10.1186/s12859-015-0544-x)
Supplement: Additional file 2: — This compressed file has a folder structure containing six examples of pydna usage, including the code used to produce the examples depicted in this article. [file 12859_2015_544_MOESM2_ESM.zip › supplementary data/DNA_assembler_Shao_2009/pRS416m.gb]

LOCUS       PRS416m                 5486 bp    DNA     circular SYN 12-JUL-2010
DEFINITION  Yeast centromere vector pRS416 with URA3 marker, complete sequence.
ACCESSION   U03450
VERSION     U03450.1  GI:416321
SOURCE      Cloning vector pRS416.
  ORGANISM  Cloning vector pRS416
            other sequences; artificial sequences; vectors.
REFERENCE   1  (bases 1 to 4898)
  AUTHORS   Sikorski,R.S. and Hieter,P.
  TITLE     A system of shuttle vectors and yeast host strains designed for
            efficient manipulation of DNA in Saccharomyces cerevisiae
  JOURNAL   Genetics 122 (1), 19-27 (1989)
REFERENCE   2  (bases 1 to 4898)
  AUTHORS   Christianson,T.W., Sikorski,R.S., Dante,M., Shero,J.H. and
            Hieter,P.
  TITLE     Multifunctional yeast high-copy-number shuttle vectors
  JOURNAL   Gene 110 (1), 119-122 (1992)
REFERENCE   3  (bases 1 to 4898)
  AUTHORS   Stillman,D.J.
  TITLE     Direct Submission
  JOURNAL   Submitted (11-NOV-1993) David J. Stillman, Dept. of Cellular, Viral
            and Molecular Biology, University of Utah Medical Center, Salt Lake
            City, UT 84132 USA
COMMENT     This file is created by Vector NTI
            http://www.invitrogen.com/
COMMENT     ORIGDB|GenBank
COMMENT     VNTDATE|484876863|
COMMENT     VNTDBDATE|559600179|
COMMENT     LSOWNER|
COMMENT     VNTNAME|PRS416m|
COMMENT     VNTAUTHORNAME|Demo User|
COMMENT     Vector_NTI_Display_Data_(Do_Not_Edit!)
COMMENT     (SXF 
COMMENT      (CGexDoc "PRS416m" 0 5486 
COMMENT       (CDBMol 0 0 1 1 1 0 0 0 0 "" "" 0 0 0 0 (CObList) (CObList) (CObList) 
COMMENT        (CObList) -1 "") 
COMMENT       (CDocSetData 1 1 0 0 0 1 "MAIN" 1 1 1 1 0 0 1 1 0 1 10 10 4294967295 50 0 
COMMENT        1 0 (CHomObj 0 0 0 3 75) (CWordArray) (CWordArray) (CStringList "BamHI") 
COMMENT        (CStringList "atg" "gtg") (CStringList "taa" "tga" "tag") (CObList) 1 
COMMENT        "{(0,1),2}" 0 0 "" 0 4294967295 0 0 0 0 0 0 0 "MAIN" 0 0 30 1 
COMMENT        (CProteinMotifSearchObject 70 20 1 1 1 1 0 0 1 0 0 0 0 0)) 
COMMENT       (CMolPar 0 0 0 0 0 1 5486 0 0 0 0 0 0 0 0) (CStringList) (CStringList) 
COMMENT       (CObList) (COAPar 25 250 50 0 6 4 3 7) (COAPar 25 250 50 0 6 4 3 7) 
COMMENT       (COAPar 25 250 50 0 6 4 3 7) 
COMMENT       (CObList #0=(CRSite (CStringList) "BamHI" "ggatcc" 2 0 1 2500 0 0 "")) 
COMMENT       (CObList 
COMMENT        #1=(CFSignal (CObList) "ura3" 21 0 0 417 1220 0 (CStringList) 
COMMENT            (CStringList) 1 1 1 1 "417..1220") 
COMMENT        #2=(CFSignal (CObList) "amp" 21 0 0 3914 4771 0 (CStringList) 
COMMENT            (CStringList) 1 1 1 1 "3914..4771") 
COMMENT        #3=(CFSignal (CObList) "F1 ORI" 21 0 1 1351 1807 0 (CStringList) 
COMMENT            (CStringList) 1 1 1 1 "complement(1351..1807)") 
COMMENT        #4=(CFSignal (CObList) "PMB1" 21 0 0 2971 3911 0 (CStringList) 
COMMENT            (CStringList) 1 1 1 1 "2971..3911") 
COMMENT        #5=(CFSignal (CObList) "CEN6" 21 0 0 4913 5031 0 (CStringList) 
COMMENT            (CStringList) 1 1 1 1 "4913..5031") 
COMMENT        #6=(CFSignal (CObList) "ARS H4" 21 0 0 5044 5417 0 (CStringList) 
COMMENT            (CStringList) 1 1 1 1 "5044..5417") 
COMMENT        #7=(CFSignal (CObList) "hisG" 21 0 0 2010 2498 0 (CStringList) 
COMMENT            (CStringList) 1 1 1 1 "2010..2498") 
COMMENT        #8=(CFSignal (CObList) "Delta2" 21 0 0 2505 2669 0 (CStringList) 
COMMENT            (CStringList) 1 1 1 1 "2505..2669")) (CObList) (CObList) (CObList) 
COMMENT       (CObList) (CObList) (CObList) 
COMMENT       (CTextView 0 
COMMENT        #9=(CGroupPar (CParagraph 0 (0 0) 1 2 0 0 180) 
COMMENT            (CObjectList 
COMMENT             #10=(CRefLinePar 
COMMENT                  (CLinePar (CParagraph 0 (0 0) 0 2 0 1 233) "PRS416m" 2) 5 "" 0 
COMMENT                  4) 
COMMENT             #11=(CFolderPar 
COMMENT                  (CGroupPar (CParagraph 1 (0 0) 1 1 0 0 178) 
COMMENT                   (CObjectList 
COMMENT                    #12=(CLinePar (CParagraph 0 (0 0) 1 2 1 0 180) 
COMMENT                         "DNA 'PRS416m'" 1) 
COMMENT                    #13=(CLinePar (CParagraph 0 (0 0) 1 2 1 0 180) 
COMMENT                         "Yeast centromere vector pRS416 with URA3 marker, complete sequence." 
COMMENT                         1) 
COMMENT                    #14=(CLinePar (CParagraph 0 (0 0) 1 2 1 0 180) 
COMMENT                         "Currently local object. Original author: Demo User" 1) 
COMMENT                    #15=(CLinePar (CParagraph 0 (0 0) 1 2 1 0 180) 
COMMENT                         "Created: 06/12/08 12:01AM" 1) 
COMMENT                    #16=(CLinePar (CParagraph 0 (0 0) 1 2 1 0 180) 
COMMENT                         "Last Modified: 07/12/10 08:29PM" 1) 
COMMENT                    #17=(CLinePar (CParagraph 0 (0 0) 1 2 1 0 180) 
COMMENT                         "length: 5486 bp" 1) 
COMMENT                    #18=(CLinePar (CParagraph 0 (0 0) 1 2 1 0 180) 
COMMENT                         "storage type: Basic" 1) 
COMMENT                    #19=(CLinePar (CParagraph 0 (0 0) 1 2 1 0 180) 
COMMENT                         "form: Circular" 1))) "General Description") 
COMMENT             #20=(CFolderPar 
COMMENT                  (CGroupPar (CParagraph 2 (0 0) 1 1 0 0 178) 
COMMENT                   (CObjectList 
COMMENT                    #21=(CLinePar (CParagraph 0 (0 0) 1 2 1 0 180) 
COMMENT                         "Original Source Database: GenBank" 1) 
COMMENT                    #22=(CLinePar (CParagraph 0 (0 0) 1 2 1 0 180) 
COMMENT                         "Division: SYN" 1) 
COMMENT                    #23=(CLinePar (CParagraph 0 (0 0) 1 2 1 0 180) 
COMMENT                         "Modification Date in the Original DB: 12-JUN-2008" 1) 
COMMENT                    #24=(CLinePar (CParagraph 0 (0 0) 1 2 1 0 180) 
COMMENT                         "Original Accession Number(s): <a href=\"ncbilink:dnarna/U03450\">U03450</a>" 
COMMENT                         1) 
COMMENT                    #25=(CLinePar (CParagraph 0 (0 0) 1 2 1 0 180) 
COMMENT                         "Version in the Original DB: U03450.1  GI:416321" 1) 
COMMENT                    #26=(CLinePar (CParagraph 0 (0 0) 1 2 1 0 180) 
COMMENT                         "Sequence Source: Cloning vector pRS416." 1) 
COMMENT                    #27=(CLinePar (CParagraph 0 (0 0) 1 2 1 0 180) 
COMMENT                         "Organizm(s): <a href=\"ncbilink:taxonomy/Cloning+vector+pRS416\">Cloning vector pRS416(Cloning vector pRS416)</a>" 
COMMENT                         1) 
COMMENT                    #28=(CLinePar (CParagraph 0 (0 0) 1 2 1 0 180) 
COMMENT                         "Taxonomy: other sequences; artificial sequences; vectors" 
COMMENT                         1))) "Standard Fields") 
COMMENT             #29=(CFolderPar 
COMMENT                  (CGroupPar (CParagraph 3 (0 0) 1 1 0 0 178) 
COMMENT                   (CObjectList 
COMMENT                    #30=(CLinePar (CParagraph 0 (0 0) 1 2 1 0 180) 
COMMENT                         "REFERENCE   1  (bases 1 to 4898)" 1) 
COMMENT                    #31=(CLinePar (CParagraph 0 (0 0) 1 2 1 0 180) 
COMMENT                         "  AUTHORS   Sikorski,R.S. and Hieter,P." 1) 
COMMENT                    #32=(CLinePar (CParagraph 0 (0 0) 1 2 1 0 180) 
COMMENT                         "  TITLE     A system of shuttle vectors and yeast host strains designed for" 
COMMENT                         1) 
COMMENT                    #33=(CLinePar (CParagraph 0 (0 0) 1 2 1 0 180) 
COMMENT                         "            efficient manipulation of DNA in Saccharomyces cerevisiae" 
COMMENT                         1) 
COMMENT                    #34=(CLinePar (CParagraph 0 (0 0) 1 2 1 0 180) 
COMMENT                         "  JOURNAL   Genetics 122 (1), 19-27 (1989)" 1) 
COMMENT                    #35=(CLinePar (CParagraph 0 (0 0) 1 2 1 0 180) 
COMMENT                         "REFERENCE   2  (bases 1 to 4898)" 1) 
COMMENT                    #36=(CLinePar (CParagraph 0 (0 0) 1 2 1 0 180) 
COMMENT                         "  AUTHORS   Christianson,T.W., Sikorski,R.S., Dante,M., Shero,J.H. and" 
COMMENT                         1) 
COMMENT                    #37=(CLinePar (CParagraph 0 (0 0) 1 2 1 0 180) 
COMMENT                         "            Hieter,P." 1) 
COMMENT                    #38=(CLinePar (CParagraph 0 (0 0) 1 2 1 0 180) 
COMMENT                         "  TITLE     Multifunctional yeast high-copy-number shuttle vectors" 
COMMENT                         1) 
COMMENT                    #39=(CLinePar (CParagraph 0 (0 0) 1 2 1 0 180) 
COMMENT                         "  JOURNAL   Gene 110 (1), 119-122 (1992)" 1) 
COMMENT                    #40=(CLinePar (CParagraph 0 (0 0) 1 2 1 0 180) 
COMMENT                         "REFERENCE   3  (bases 1 to 4898)" 1) 
COMMENT                    #41=(CLinePar (CParagraph 0 (0 0) 1 2 1 0 180) 
COMMENT                         "  AUTHORS   Stillman,D.J." 1) 
COMMENT                    #42=(CLinePar (CParagraph 0 (0 0) 1 2 1 0 180) 
COMMENT                         "  TITLE     Direct Submission" 1) 
COMMENT                    #43=(CLinePar (CParagraph 0 (0 0) 1 2 1 0 180) 
COMMENT                         "  JOURNAL   Submitted (11-NOV-1993) David J. Stillman, Dept. of Cellular, Viral" 
COMMENT                         1) 
COMMENT                    #44=(CLinePar (CParagraph 0 (0 0) 1 2 1 0 180) 
COMMENT                         "            and Molecular Biology, University of Utah Medical Center, Salt Lake" 
COMMENT                         1) 
COMMENT                    #45=(CLinePar (CParagraph 0 (0 0) 1 2 1 0 180) 
COMMENT                         "            City, UT 84132 USA" 1))) "References") 
COMMENT             #46=(CFolderPar 
COMMENT                  (CGroupPar (CParagraph 5 (0 0) 1 1 0 0 178) 
COMMENT                   (CObjectList 
COMMENT                    #47=(CLinePar (CParagraph 0 (0 0) 1 2 1 0 180) "Demo User" 1))) 
COMMENT                  "Original Author") 
COMMENT             #48=(CRefLinePar 
COMMENT                  (CLinePar (CParagraph 0 (0 0) 0 2 0 0 233) "Comments" 2) 1 "" 
COMMENT                  0 0) 
COMMENT             #49=(CFolderPar 
COMMENT                  (CGroupPar (CParagraph 8 (0 0) 1 2 0 0 178) (CObjectList)) 
COMMENT                  "Annotations") 
COMMENT             #50=(CFolderPar 
COMMENT                  (CGroupPar (CParagraph 12 (6 0) 1 1 0 0 178) 
COMMENT                   (CObjectList 
COMMENT                    #51=(CFolderPar 
COMMENT                         (CGroupPar (CParagraph 21 (7 21 0) 1 1 1 0 178) 
COMMENT                          (CObjectList 
COMMENT                           #52=(CFolderPar 
COMMENT                                (CGroupPar 
COMMENT                                 (CParagraph 417 (3 #1# 0) 1 2 2 0 194) 
COMMENT                                 (CObjectList 
COMMENT                                  #53=(CLinePar (CParagraph 0 (0 0) 1 2 3 0 180) 
COMMENT                                       "Start: 417   End: 1220" 1) 
COMMENT                                  #54=(CLinePar (CParagraph 0 (0 0) 1 2 3 0 180) 
COMMENT                                       "Original Location Description:" 1) 
COMMENT                                  #55=(CLinePar (CParagraph 0 (0 0) 1 2 3 0 180) 
COMMENT                                       "   417..1220" 1))) "ura3") 
COMMENT                           #56=(CFolderPar 
COMMENT                                (CGroupPar 
COMMENT                                 (CParagraph 1351 (3 #3# 0) 1 2 2 0 194) 
COMMENT                                 (CObjectList 
COMMENT                                  #57=(CLinePar (CParagraph 0 (0 0) 1 2 3 0 180) 
COMMENT                                       "Start: 1351  End: 1807 (Complementary)" 
COMMENT                                       1) 
COMMENT                                  #58=(CLinePar (CParagraph 0 (0 0) 1 2 3 0 180) 
COMMENT                                       "Original Location Description:" 1) 
COMMENT                                  #59=(CLinePar (CParagraph 0 (0 0) 1 2 3 0 180) 
COMMENT                                       "   complement(1351..1807)" 1))) "F1 ORI") 
COMMENT                           #60=(CFolderPar 
COMMENT                                (CGroupPar 
COMMENT                                 (CParagraph 2010 (3 #7# 0) 1 2 2 0 194) 
COMMENT                                 (CObjectList 
COMMENT                                  #61=(CLinePar (CParagraph 0 (0 0) 1 2 3 0 180) 
COMMENT                                       "Start: 2010  End: 2498" 1) 
COMMENT                                  #62=(CLinePar (CParagraph 0 (0 0) 1 2 3 0 180) 
COMMENT                                       "Original Location Description:" 1) 
COMMENT                                  #63=(CLinePar (CParagraph 0 (0 0) 1 2 3 0 180) 
COMMENT                                       "   2010..2498" 1))) "hisG") 
COMMENT                           #64=(CFolderPar 
COMMENT                                (CGroupPar 
COMMENT                                 (CParagraph 2505 (3 #8# 0) 1 2 2 0 194) 
COMMENT                                 (CObjectList 
COMMENT                                  #65=(CLinePar (CParagraph 0 (0 0) 1 2 3 0 180) 
COMMENT                                       "Start: 2505  End: 2669" 1) 
COMMENT                                  #66=(CLinePar (CParagraph 0 (0 0) 1 2 3 0 180) 
COMMENT                                       "Original Location Description:" 1) 
COMMENT                                  #67=(CLinePar (CParagraph 0 (0 0) 1 2 3 0 180) 
COMMENT                                       "   2505..2669" 1))) "Delta2") 
COMMENT                           #68=(CFolderPar 
COMMENT                                (CGroupPar 
COMMENT                                 (CParagraph 2971 (3 #4# 0) 1 2 2 0 194) 
COMMENT                                 (CObjectList 
COMMENT                                  #69=(CLinePar (CParagraph 0 (0 0) 1 2 3 0 180) 
COMMENT                                       "Start: 2971  End: 3911" 1) 
COMMENT                                  #70=(CLinePar (CParagraph 0 (0 0) 1 2 3 0 180) 
COMMENT                                       "Original Location Description:" 1) 
COMMENT                                  #71=(CLinePar (CParagraph 0 (0 0) 1 2 3 0 180) 
COMMENT                                       "   2971..3911" 1))) "PMB1") 
COMMENT                           #72=(CFolderPar 
COMMENT                                (CGroupPar 
COMMENT                                 (CParagraph 3914 (3 #2# 0) 1 2 2 0 194) 
COMMENT                                 (CObjectList 
COMMENT                                  #73=(CLinePar (CParagraph 0 (0 0) 1 2 3 0 180) 
COMMENT                                       "Start: 3914  End: 4771" 1) 
COMMENT                                  #74=(CLinePar (CParagraph 0 (0 0) 1 2 3 0 180) 
COMMENT                                       "Original Location Description:" 1) 
COMMENT                                  #75=(CLinePar (CParagraph 0 (0 0) 1 2 3 0 180) 
COMMENT                                       "   3914..4771" 1))) "amp") 
COMMENT                           #76=(CFolderPar 
COMMENT                                (CGroupPar 
COMMENT                                 (CParagraph 4913 (3 #5# 0) 1 2 2 0 194) 
COMMENT                                 (CObjectList 
COMMENT                                  #77=(CLinePar (CParagraph 0 (0 0) 1 2 3 0 180) 
COMMENT                                       "Start: 4913  End: 5031" 1) 
COMMENT                                  #78=(CLinePar (CParagraph 0 (0 0) 1 2 3 0 180) 
COMMENT                                       "Original Location Description:" 1) 
COMMENT                                  #79=(CLinePar (CParagraph 0 (0 0) 1 2 3 0 180) 
COMMENT                                       "   4913..5031" 1))) "CEN6") 
COMMENT                           #80=(CFolderPar 
COMMENT                                (CGroupPar 
COMMENT                                 (CParagraph 5044 (3 #6# 0) 1 2 2 0 194) 
COMMENT                                 (CObjectList 
COMMENT                                  #81=(CLinePar (CParagraph 0 (0 0) 1 2 3 0 180) 
COMMENT                                       "Start: 5044  End: 5417" 1) 
COMMENT                                  #82=(CLinePar (CParagraph 0 (0 0) 1 2 3 0 180) 
COMMENT                                       "Original Location Description:" 1) 
COMMENT                                  #83=(CLinePar (CParagraph 0 (0 0) 1 2 3 0 180) 
COMMENT                                       "   5044..5417" 1))) "ARS H4"))) 
COMMENT                         "Misc. Feature (8 total)"))) "Feature Map") 
COMMENT             #84=(CFolderPar 
COMMENT                  (CGroupPar (CParagraph 13 (0 0) 1 1 0 0 178) 
COMMENT                   (CObjectList 
COMMENT                    #85=(CRSFolderPar 
COMMENT                         (CFolderPar 
COMMENT                          (CGroupPar (CParagraph 63283224 (8 0) 1 1 1 0 178) 
COMMENT                           (CObjectList 
COMMENT                            #86=(CGroupPar (CParagraph 0 (10 #0# 0) 1 2 2 0 180) 
COMMENT                                 (CObjectList 
COMMENT                                  #87=(CLinePar 
COMMENT                                       (CParagraph 0 (1 #0# 1) 1 2 2 0 191) 
COMMENT                                       " N1: 2500 " 1))))) "BamHI: 1 site") 1 5 
COMMENT                         "GGATCC" "CCTAGG"))) 
COMMENT                  "Restriction/Methylation Map:  (no less than 1 site) and (no more than 1 site)")))) 
COMMENT       (CGraphView 
COMMENT        (CWStyleSheet 
COMMENT         (CObjectList 
COMMENT          #88=(CWidgetStyle "RSite Label" 1 (LOGPEN 0 0 13408563) 1 0 1 
COMMENT               (LOGFONT 0 0 0 0 400 0 0 0 0 3 2 1 18 "Georgia") 0.555556 0 1 5 
COMMENT               "@N (@S)" 0) 
COMMENT          #89=(CWidgetStyle "Signal Label" 1 (LOGPEN 0 0 0) 1 0 1 
COMMENT               (LOGFONT 0 0 0 0 700 0 0 0 0 3 2 1 34 "Arial") 0.666667 0 1 1 
COMMENT               "@N" 0) 
COMMENT          #90=(CWidgetStyle "Molecule Label 2" 0 0 1 
COMMENT               (LOGFONT 0 0 0 0 400 0 0 0 0 3 2 1 18 "Georgia") 0.555556 0 1 16 
COMMENT               "@L bp" 0) 
COMMENT          #91=(CWidgetStyle "Molecule Label 1" 0 0 1 
COMMENT               (LOGFONT 0 0 0 0 400 0 0 0 0 3 2 1 34 "Verdana") 0.833333 0 1 1 
COMMENT               "@N" 0) 
COMMENT          #92=(CWidgetStyle "Shape 3" 1 (LOGPEN 0 0 3355545) 1 1 
COMMENT               (LOGBRUSH 0 6724095 0) 0 0 1 (LOGSHAPE 9 1 0.8 1.8 0)) 
COMMENT          #93=(CWidgetStyle "Shape 1" 1 (LOGPEN 0 0 6723840) 1 1 
COMMENT               (LOGBRUSH 0 10079334 0) 0 0 1 (LOGSHAPE 9 1 0.8 1.8 0)) 
COMMENT          #94=(CWidgetStyle "Axis" 1 (LOGPEN 0 0 10079436) 2 1 
COMMENT               (LOGBRUSH 0 13434879 0) 0 0 1 (LOGSHAPE 10 1 0 0 0)) 
COMMENT          #95=(CWidgetStyle "Line 2" 1 (LOGPEN 0 0 6723840) 8 0 0 0 1 
COMMENT               (LOGSHAPE 1 1.9 0 0 0)) 
COMMENT          #96=(CWidgetStyle "RSite" 1 (LOGPEN 0 0 10053171) 8 0 0 0 1 
COMMENT               (LOGSHAPE 1 1.9 0 0 0)) 
COMMENT          #97=(CWidgetStyle "Short Signal" 1 (LOGPEN 0 0 13395507) 10 0 0 0 1 
COMMENT               (LOGSHAPE 1 1.9 0 0 0)) 
COMMENT          #98=(CWidgetStyle "Uniq RSite Label" 1 (LOGPEN 0 0 153) 1 0 1 
COMMENT               (LOGFONT 0 0 0 0 400 0 0 0 0 3 2 1 18 "Georgia") 0.555556 128 1 5 
COMMENT               "@N (@S)" 0) 
COMMENT          #99=(CWidgetStyle "Vanilla" 1 (LOGPEN 0 0 0) 1 1 
COMMENT               (LOGBRUSH 0 16777215 0) 1 
COMMENT               (LOGFONT 0 0 0 0 400 0 0 0 0 7 48 2 18 "Times New Roman") 0.8 0 1 
COMMENT               2 "?" 0) 
COMMENT          #100=(CWidgetStyle "Mark 1" 0 0 1 
COMMENT                (LOGFONT 0 0 0 0 400 0 0 0 2 7 48 2 2 "Windings") 0.7 0 1 2 "?" 
COMMENT                0) 
COMMENT          #101=(CWidgetStyle "Motif Label" 1 (LOGPEN 0 0 16744512) 1 0 1 
COMMENT                (LOGFONT 0 0 0 0 400 0 0 0 0 3 2 1 34 "Arial") 0.611111 8388608 
COMMENT                1 65535 "@N (@H)" 0) 
COMMENT          #102=(CWidgetStyle "Fragment Label 2" 1 (LOGPEN 0 0 0) 1 0 1 
COMMENT                (LOGFONT 0 0 0 0 400 0 0 0 0 3 2 1 49 "Courier New") 1.05 0 1 48 
COMMENT                "@F bp (molecule @L bp)" 0) 
COMMENT          #103=(CWidgetStyle "Fragment Label 1" 1 (LOGPEN 0 0 0) 1 0 1 
COMMENT                (LOGFONT 0 0 0 0 400 0 0 0 0 3 2 1 34 "Arial") 0.91 0 1 1 
COMMENT                "Fragment of @N" 0) 
COMMENT          #104=(CWidgetStyle "Shape 4" 1 (LOGPEN 0 0 0) 1 1 
COMMENT                (LOGBRUSH 2 8388608 5) 0 0 0) 
COMMENT          #105=(CWidgetStyle "Shape 2" 1 (LOGPEN 0 0 0) 1 1 (LOGBRUSH 0 128 0) 0 
COMMENT                0 0) 
COMMENT          #106=(CWidgetStyle "Shape 0" 1 (LOGPEN 0 0 0) 1 1 (LOGBRUSH 0 0 0) 0 0 
COMMENT                0) 
COMMENT          #107=(CWidgetStyle "ORF" 1 (LOGPEN 0 0 16384) 8 0 0 0 1 
COMMENT                (LOGSHAPE 7 0.2 3.41182 2.86186 0.609808)) 
COMMENT          #108=(CWidgetStyle "Line 4" 1 (LOGPEN 0 0 32768) 8 0 0 0 0) 
COMMENT          #109=(CWidgetStyle "Line 3" 1 (LOGPEN 0 0 16711680) 8 0 0 0 0) 
COMMENT          #110=(CWidgetStyle "Line 1" 1 (LOGPEN 0 0 16711680) 1 0 0 0 0) 
COMMENT          #111=(CWidgetStyle "Short Promoter" 1 (LOGPEN 0 0 128) 6 0 0 0 0) 
COMMENT          #112=(CWidgetStyle "Motif" 1 (LOGPEN 0 0 0) 1 0 0 0 0) 
COMMENT          #113=(CWidgetStyle "Line 0" 1 (LOGPEN 0 0 0) 8 0 0 0 0) 
COMMENT          #114=(CWidgetStyle "Void" 0 0 0 0 0) 
COMMENT          #115=(CWidgetStyle "General Label" 1 (LOGPEN 0 0 0) 1 0 1 
COMMENT                (LOGFONT 0 0 0 0 400 0 0 0 0 3 2 1 18 "Times New Roman") 0.91 0 
COMMENT                1 3 "@T @N " 0) 
COMMENT          #116=(CWidgetStyle "Position" 1 (LOGPEN 0 0 0) 1 0 0 0 0) 
COMMENT          #117=(CWidgetStyle "Annotation" 0 0 1 
COMMENT                (LOGFONT 0 0 0 0 400 0 0 0 0 3 2 1 18 "Times New Roman") 0.91 0 
COMMENT                0 0) 
COMMENT          #118=(CWidgetStyle "Position Label" 1 (LOGPEN 0 0 8388608) 1 0 1 
COMMENT                (LOGFONT 0 0 0 0 400 0 1 0 0 3 2 1 34 "Arial") 0.63 8388608 1 1 
COMMENT                "@N" 0) 
COMMENT          #119=(CWidgetStyle "Range" 1 (LOGPEN 0 0 0) 1 1 
COMMENT                (LOGBRUSH 0 16777215 0) 0 0 0) 
COMMENT          #120=(CWidgetStyle "Range Label" 1 (LOGPEN 0 0 8388608) 1 0 1 
COMMENT                (LOGFONT 0 0 0 0 400 0 1 0 0 3 2 1 34 "Arial") 0.63 8388608 1 1 
COMMENT                "@N" 0) 
COMMENT          #121=(CWidgetStyle "ORF Label" 1 (LOGPEN 0 0 49216) 1 0 1 
COMMENT                (LOGFONT 0 0 0 0 400 0 0 0 0 3 2 1 18 "Times New Roman") 
COMMENT                0.611111 0 1 65535 "@N" 0) 
COMMENT          #122=(CWidgetStyle "CDS Label" 1 (LOGPEN 0 0 4227264) 1 0 1 
COMMENT                (LOGFONT 0 0 0 0 400 0 0 0 0 3 2 1 34 "Arial") 0.555556 255 1 1 
COMMENT                "@N" 0) 
COMMENT          #123=(CWidgetStyle "Shape 5" 1 (LOGPEN 0 0 0) 3 1 
COMMENT                (LOGBRUSH 0 16777113 0) 1 
COMMENT                (LOGFONT 0 0 0 0 400 0 0 0 0 7 48 2 50 "Arial") 0.9 0 0 1 
COMMENT                (LOGSHAPE 9 1 0.8 1.8 0)) 
COMMENT          #124=(CWidgetStyle "CDS" 1 (LOGPEN 0 0 0) 1 1 (LOGBRUSH 2 39423 3) 0 0 
COMMENT                1 (LOGSHAPE 9 1 0.8 1.8 0)) 
COMMENT          #125=(CWidgetStyle "Label 2" 1 (LOGPEN 0 0 4227264) 1 0 1 
COMMENT                (LOGFONT 0 0 0 0 400 0 0 0 0 3 2 1 34 "Arial") 0.944444 8388608 
COMMENT                1 1 "@N" 0) 
COMMENT          #126=(CWidgetStyle "Label 3" 1 (LOGPEN 0 0 8421376) 1 0 1 
COMMENT                (LOGFONT 0 0 0 0 700 255 0 0 0 3 2 1 34 "Arial") 0.833333 255 1 
COMMENT                5 "@N (@S)" 0) 
COMMENT          #127=(CWidgetStyle "Label 4" 1 (LOGPEN 0 0 8437824) 1 0 1 
COMMENT                (LOGFONT 0 0 0 0 400 0 0 0 0 3 2 1 34 "Arial") 0.722222 0 1 5 
COMMENT                "@N (@S)" 0)) 0.164644 1.74233 0.164644 2.53336 
COMMENT         (70 (CShapeMapEntry 0 "Unique RSite" 1 "Uniq RSite Label") 67 
COMMENT          (CShapeMapEntry 0 "ORF" 0 "ORF Label")) 40.0378 40.0378 39 39 0.1 
COMMENT         -5486) 1 1 0 1 1 
COMMENT        (mapper: 15.2349 -14.3474 45.0425 45.0425 0.01 10 -1 5486 5486 1 0 0) 
COMMENT        #128=(CGroupWidget (CWidget 0 (0 0) 1 2 0 0 Nil -952 100) 
COMMENT              (CObjectList 
COMMENT               #129=(CGroupWidget (CWidget 1 (0 0) 1 2 0 0 Nil -1086 100) 
COMMENT                     (CObjectList 
COMMENT                      #130=(CAxis 
COMMENT                            (CWideLine (CWidget 0 (0 0) 1 2 0 0 #94# 0 0) 
COMMENT                             (LOGPEN 0 0 0) 2 (LOGBRUSH 0 13421772 0) 1 6.27533 
COMMENT                             6.27333 1 0.0214037) 0.114349) 
COMMENT                      #131=(CLabel 
COMMENT                            (CWidget 1001 (0 0) 1 2 0 0 #91# 2081903016 100) 
COMMENT                            (LOGPEN 0 0 153) 1 
COMMENT                            (LOGFONT 65 24 0 0 400 0 0 0 0 3 2 1 34 "Verdana") 
COMMENT                            1.74233 0.833333 0 "pRS416m" "pRS416m" 65535 0 
COMMENT                            0.871165 0 -10 5.06188 1.39868 Nil) 
COMMENT                      #132=(CLabel (CWidget 1002 (0 0) 1 2 0 0 #90# 0 100) 
COMMENT                            (LOGPEN 0 0 0) 1 
COMMENT                            (LOGFONT 43 16 0 0 400 0 0 0 0 3 2 1 18 "Georgia") 
COMMENT                            1.74233 0.555556 0 "5486 bp" "@L bp" 16 0 -0.871165 
COMMENT                            0 -10.8 2.59755 0.932452 Nil)) (CObjectList)) 
COMMENT               #133=(CGroupWidget (CWidget 10 (6 0) 1 2 0 0 Nil -1162 100) 
COMMENT                     (CObjectList 
COMMENT                      #134=(CGroupWidget 
COMMENT                            (CWidget 21 (7 21 0) 1 2 0 0 Nil 729 100) 
COMMENT                            (CObjectList 
COMMENT                             #135=(CWideArrow 
COMMENT                                   (CWideLine 
COMMENT                                    (CWidget 0 (3 #1# 0) 1 2 0 0 #93# 0 100) 
COMMENT                                    (LOGPEN 0 0 6723840) 1 
COMMENT                                    (LOGBRUSH 0 10079334 0) 1 4.87813 5.79749 1 
COMMENT                                    0.082322) 0.8 1.8 0) 
COMMENT                             #136=(CLabel 
COMMENT                                   (CWidget 0 (0 0) 1 2 0 0 #89# 62985088 100) 
COMMENT                                   (LOGPEN 0 0 0) 1 
COMMENT                                   (LOGFONT 52 19 0 0 700 255 0 0 0 3 2 1 34 
COMMENT                                    "Arial") 1.74233 0.666667 0 "ura3" "@N" 1 
COMMENT                                   11.0855 6.96932 0 -10 2.13132 1.17667 #135#) 
COMMENT                             #137=(CWideArrow 
COMMENT                                   (CWideLine 
COMMENT                                    (CWidget 0 (3 #2# 0) 1 2 0 0 #93# 0 100) 
COMMENT                                    (LOGPEN 0 0 6723840) 1 
COMMENT                                    (LOGBRUSH 0 10079334 0) 1 0.817595 1.79871 1 
COMMENT                                    0.082322) 0.8 1.8 0) 
COMMENT                             #138=(CLabel 
COMMENT                                   (CWidget 0 (0 0) 1 2 0 0 #89# 62745280 100) 
COMMENT                                   (LOGPEN 0 0 0) 1 
COMMENT                                   (LOGFONT 52 19 0 0 700 255 0 0 0 3 2 1 34 
COMMENT                                    "Arial") 1.74233 0.666667 0 "amp" "@N" 1 
COMMENT                                   -12.6382 3.48466 0 -10 2.04251 1.17667 #137#) 
COMMENT                             #139=(CWideArrow 
COMMENT                                   (CWideLine 
COMMENT                                    (CWidget 0 (3 #3# 0) 1 2 0 0 #93# 826 100) 
COMMENT                                    (LOGPEN 0 0 6723840) 1 
COMMENT                                    (LOGBRUSH 0 10079334 0) 1 4.2069 4.72947 1 
COMMENT                                    0.082322) 0.8 1.8 1) 
COMMENT                             #140=(CLabel 
COMMENT                                   (CWidget 0 (0 0) 1 2 0 0 #89# 63234448 100) 
COMMENT                                   (LOGPEN 0 0 0) 1 
COMMENT                                   (LOGFONT 52 19 0 0 700 255 0 0 0 3 2 1 34 
COMMENT                                    "Arial") 1.74233 0.666667 0 "F1 ORI" "@N" 1 
COMMENT                                   13.1814 -3.48466 0 -10 3.06377 1.17667 #139#) 
COMMENT                             #141=(CWideArrow 
COMMENT                                   (CWideLine 
COMMENT                                    (CWidget 0 (3 #4# 0) 1 2 0 0 #93# 0 100) 
COMMENT                                    (LOGPEN 0 0 6723840) 1 
COMMENT                                    (LOGBRUSH 0 10079334 0) 1 1.801 2.87702 1 
COMMENT                                    0.082322) 0.8 1.8 0) 
COMMENT                             #142=(CLabel 
COMMENT                                   (CWidget 0 (0 0) 1 2 0 0 #89# 62997800 100) 
COMMENT                                   (LOGPEN 0 0 0) 1 
COMMENT                                   (LOGFONT 52 19 0 0 700 255 0 0 0 3 2 1 34 
COMMENT                                    "Arial") 1.74233 0.666667 0 "PMB1" "@N" 1 
COMMENT                                   -10.36 -8.71165 0 -10 2.75295 1.17667 #141#) 
COMMENT                             #143=(CWideArrow 
COMMENT                                   (CWideLine 
COMMENT                                    (CWidget 0 (3 #5# 0) 1 2 0 0 #93# 0 100) 
COMMENT                                    (LOGPEN 0 0 6723840) 1 
COMMENT                                    (LOGBRUSH 0 10079334 0) 1 0.520288 0.656363 
COMMENT                                    1 0.082322) 0.8 1.8 0) 
COMMENT                             #144=(CLabel 
COMMENT                                   (CWidget 0 (0 0) 1 2 0 0 #89# 62981064 100) 
COMMENT                                   (LOGPEN 0 0 0) 1 
COMMENT                                   (LOGFONT 52 19 0 0 700 255 0 0 0 3 2 1 34 
COMMENT                                    "Arial") 1.74233 0.666667 0 "CEN6" "@N" 1 
COMMENT                                   -8.47958 10.454 0 -10 2.66415 1.17667 #143#) 
COMMENT                             #145=(CWideArrow 
COMMENT                                   (CWideLine 
COMMENT                                    (CWidget 0 (3 #6# 0) 1 2 0 0 #93# 0 100) 
COMMENT                                    (LOGPEN 0 0 6723840) 1 
COMMENT                                    (LOGBRUSH 0 10079334 0) 1 0.0789008 0.506566 
COMMENT                                    1 0.082322) 0.8 1.8 0) 
COMMENT                             #146=(CLabel 
COMMENT                                   (CWidget 0 (0 0) 1 2 0 0 #89# 63297136 100) 
COMMENT                                   (LOGPEN 0 0 0) 1 
COMMENT                                   (LOGFONT 52 19 0 0 700 255 0 0 0 3 2 1 34 
COMMENT                                    "Arial") 1.74233 0.666667 0 "ARS H4" "@N" 1 
COMMENT                                   -5.85086 12.1963 0 -10 3.6188 1.17667 #145#) 
COMMENT                             #147=(CWideArrow 
COMMENT                                   (CWideLine 
COMMENT                                    (CWidget 0 (3 #7# 0) 1 2 0 0 #93# 0 100) 
COMMENT                                    (LOGPEN 0 0 6723840) 1 
COMMENT                                    (LOGBRUSH 0 10079334 0) 1 3.41675 3.97591 1 
COMMENT                                    0.082322) 0.8 1.8 0) 
COMMENT                             #148=(CLabel 
COMMENT                                   (CWidget 0 (0 0) 1 2 0 0 #89# 62917600 100) 
COMMENT                                   (LOGPEN 0 0 0) 1 
COMMENT                                   (LOGFONT 52 19 0 0 700 255 0 0 0 3 2 1 34 
COMMENT                                    "Arial") 1.74233 0.666667 0 "hisG" "@N" 1 
COMMENT                                   7.98448 -10.454 0 -10 2.13132 1.17667 #147#) 
COMMENT                             #149=(CWideArrow 
COMMENT                                   (CWideLine 
COMMENT                                    (CWidget 0 (3 #8# 0) 1 2 0 0 #93# 1035 100) 
COMMENT                                    (LOGPEN 0 0 6723840) 1 
COMMENT                                    (LOGBRUSH 0 10079334 0) 1 3.22121 3.40989 1 
COMMENT                                    0.082322) 0.8 1.8 0) 
COMMENT                             #150=(CLabel 
COMMENT                                   (CWidget 0 (0 0) 1 2 0 0 #89# 62348728 100) 
COMMENT                                   (LOGPEN 0 0 0) 1 
COMMENT                                   (LOGFONT 52 19 0 0 700 255 0 0 0 3 2 1 34 
COMMENT                                    "Arial") 1.74233 0.666667 0 "Delta2" "@N" 1 
COMMENT                                   4.33957 -13.9386 0 -10 2.99717 1.17667 #149#)) 
COMMENT                            (CObjectList))) (CObjectList)) 
COMMENT               #151=(CGroupWidget (CWidget 11 (8 0) 1 2 0 0 Nil -1023 100) 
COMMENT                     (CObjectList 
COMMENT                      #152=(CGroupWidget 
COMMENT                            (CWidget 1 (10 #0# 0) 1 2 0 0 Nil -116 100) 
COMMENT                            (CObjectList 
COMMENT                             #153=(CScratch 
COMMENT                                   (CWidget 1 (1 #0# 1) 1 2 0 0 #96# 1114117 100) 
COMMENT                                   (LOGPEN 0 6 10053171) 8 1 3.4156 1.9 0.082322 
COMMENT                                   1) 
COMMENT                             #154=(CLabel 
COMMENT                                   (CWidget 0 (0 0) 1 2 0 0 #98# 63247480 100) 
COMMENT                                   (LOGPEN 0 0 153) 1 
COMMENT                                   (LOGFONT 43 16 0 0 400 0 0 0 0 3 2 1 18 
COMMENT                                    "Georgia") 1.74233 0.555556 128 
COMMENT                                   "{\\i Bam}HI (2500)" "@N (@S)" 5 6.88137 
COMMENT                                   -12.1963 0 -10 5.10629 0.932452 #153#)) 
COMMENT                            (CObjectList))) (CObjectList)) 
COMMENT               #155=(CGroupWidget (CWidget 14 (16 0) 1 2 0 0 Nil -186 100) 
COMMENT                     (CObjectList) (CObjectList)) 
COMMENT               #156=(CGroupWidget (CWidget 12 (0 0) 1 2 0 0 Nil -953 100) 
COMMENT                     (CObjectList) (CObjectList))) (CObjectList))) 
COMMENT       (CSeqView 10 10 (CObjectList) (CObList) 1 (CObList)) (CObList) 
COMMENT       -2147440680 (CStringList) 2147483648 268632248 (CObList)))
FEATURES             Location/Qualifiers
     misc_feature    417..1220
                     /vntifkey="21"
                     /label=ura3
     misc_feature    3914..4771
                     /vntifkey="21"
                     /label=amp
     misc_feature    complement(1351..1807)
                     /vntifkey="21"
                     /label=F1\ORI
     misc_feature    2971..3911
                     /vntifkey="21"
                     /label=PMB1
     misc_feature    4913..5031
                     /vntifkey="21"
                     /label=CEN6
     misc_feature    5044..5417
                     /vntifkey="21"
                     /label=ARS\H4
     misc_feature    2010..2498
                     /vntifkey="21"
                     /label=hisG
     misc_feature    2505..2669
                     /vntifkey="21"
                     /label=Delta2
BASE COUNT     1522 a      1197 c      1337 g      1430 t 
ORIGIN
        1 tcgcgcgttt cggtgatgac ggtgaaaacc tctgacacat gcagctcccg gagacggtca 
       61 cagcttgtct gtaagcggat gccgggagca gacaagcccg tcagggcgcg tcagcgggtg 
      121 ttggcgggtg tcggggctgg cttaactatg cggcatcaga gcagattgta ctgagagtgc 
      181 accataccac agcttttcaa ttcaattcat catttttttt ttattctttt ttttgatttc 
      241 ggtttctttg aaattttttt gattcggtaa tctccgaaca gaaggaagaa cgaaggaagg 
      301 agcacagact tagattggta tatatacgca tatgtagtgt tgaagaaaca tgaaattgcc 
      361 cagtattctt aacccaactg cacagaacaa aaacctgcag gaaacgaaga taaatcatgt 
      421 cgaaagctac atataaggaa cgtgctgcta ctcatcctag tcctgttgct gccaagctat 
      481 ttaatatcat gcacgaaaag caaacaaact tgtgtgcttc attggatgtt cgtaccacca 
      541 aggaattact ggagttagtt gaagcattag gtcccaaaat ttgtttacta aaaacacatg 
      601 tggatatctt gactgatttt tccatggagg gcacagttaa gccgctaaag gcattatccg 
      661 ccaagtacaa ttttttactc ttcgaagaca gaaaatttgc tgacattggt aatacagtca 
      721 aattgcagta ctctgcgggt gtatacagaa tagcagaatg ggcagacatt acgaatgcac 
      781 acggtgtggt gggcccaggt attgttagcg gtttgaagca ggcggcagaa gaagtaacaa 
      841 aggaacctag aggccttttg atgttagcag aattgtcatg caagggctcc ctatctactg 
      901 gagaatatac taagggtact gttgacattg cgaagagcga caaagatttt gttatcggct 
      961 ttattgctca aagagacatg ggtggaagag atgaaggtta cgattggttg attatgacac 
     1021 ccggtgtggg tttagatgac aagggagacg cattgggtca acagtataga accgtggatg 
     1081 atgtggtctc tacaggatct gacattatta ttgttggaag aggactattt gcaaagggaa 
     1141 gggatgctaa ggtagagggt gaacgttaca gaaaagcagg ctgggaagca tatttgagaa 
     1201 gatgcggcca gcaaaactaa aaaactgtat tataagtaaa tgcatgtata ctaaactcac 
     1261 aaattagagc ttcaatttaa ttatatcagt tattacccta tgcggtgtga aataccgcac 
     1321 agatgcgtaa ggagaaaata ccgcatcagg aaattgtaaa cgttaatatt ttgttaaaat 
     1381 tcgcgttaaa tttttgttaa atcagctcat tttttaacca ataggccgaa atcggcaaaa 
     1441 tcccttataa atcaaaagaa tagaccgaga tagggttgag tgttgttcca gtttggaaca 
     1501 agagtccact attaaagaac gtggactcca acgtcaaagg gcgaaaaacc gtctatcagg 
     1561 gcgatggccc actacgtgaa ccatcaccct aatcaagttt tttggggtcg aggtgccgta 
     1621 aagcactaaa tcggaaccct aaagggagcc cccgatttag agcttgacgg ggaaagccgg 
     1681 cgaacgtggc gagaaaggaa gggaagaaag cgaaaggagc gggcgctagg gcgctggcaa 
     1741 gtgtagcggt cacgctgcgc gtaaccacca cacccgccgc gcttaatgcg ccgctacagg 
     1801 gcgcgtcgcg ccattcgcca ttcaggctgc gcaactgttg ggaagggcga tcggtgcggg 
     1861 cctcttcgct attacgccag ctggcgaaag ggggatgtgc tgcaaggcga ttaagttggg 
     1921 taacgccagg gttttcccag tcacgacgtt gtaaaacgac ggccagtgag cgcgcgtaat 
     1981 acgactcact atagggcgaa ttgggtaccc ctgcgtgaag tcgaagttat ctaccgctct 
     2041 aaagcctgtc tgattcagcg cgacggtgag atggcacaga gcaagcaaga gctgatcgat 
     2101 aaattgctga cccgtattca gggcgtgatt caggcgcgcg aatcgaaata catcatgatg 
     2161 cacgcgccaa gtgaacgcct ggaagaggtt atcgccctgc tgccaggcgc cgaaaggccg 
     2221 acaattctgc cgctggcagg cgagcaacag cgcgtggcga tgcacatggt cagcagcgaa 
     2281 acgttgttct gggaaaccat ggagaaactg aaagcgcttg gcgccagctc gattctggta 
     2341 ctgccgatcg agaagatgat ggagtgatct gacgcctgat ggcgctgcgc ttatcaggcc 
     2401 tacgtaatgc gttgatattt tgggttctgt aggccggata aggcggaacc ctgtgatgga 
     2461 gtaaagacca tgagcttcaa taccctgatt gactggaagg atcctggaag ctgaaacgtc 
     2521 taacggatct tgatttgtgt ggacttcctt agaagtaacc gaagcacagg cgctaccatg 
     2581 agaattgggt gaatgttgag ataattgttg ggattccatt gttgataaag gctataatat 
     2641 taggtataca gaatatacta gaagttctct ctagagcggc cgccaccgcg gtggagctcc 
     2701 agcttttgtt ccctttagtg agggttaatt gcgcgcttgg cgtaatcatg gtcatagctg 
     2761 tttcctgtgt gaaattgtta tccgctcaca attccacaca acataggagc cggaagcata 
     2821 aagtgtaaag cctggggtgc ctaatgagtg aggtaactca cattaattgc gttgcgctca 
     2881 ctgcccgctt tccagtcggg aaacctgtcg tgccagctgc attaatgaat cggccaacgc 
     2941 gcggggagag gcggtttgcg tattgggcgc tcttccgctt cctcgctcac tgactcgctg 
     3001 cgctcggtcg ttcggctgcg gcgagcggta tcagctcact caaaggcggt aatacggtta 
     3061 tccacagaat caggggataa cgcaggaaag aacatgtgag caaaaggcca gcaaaaggcc 
     3121 aggaaccgta aaaaggccgc gttgctggcg tttttccata ggctccgccc ccctgacgag 
     3181 catcacaaaa atcgacgctc aagtcagagg tggcgaaacc cgacaggact ataaagatac 
     3241 caggcgtttc cccctggaag ctccctcgtg cgctctcctg ttccgaccct gccgcttacc 
     3301 ggatacctgt ccgcctttct cccttcggga agcgtggcgc tttctcatag ctcacgctgt 
     3361 aggtatctca gttcggtgta ggtcgttcgc tccaagctgg gctgtgtgca cgaacccccc 
     3421 gttcagcccg accgctgcgc cttatccggt aactatcgtc ttgagtccaa cccggtaaga 
     3481 cacgacttat cgccactggc agcagccact ggtaacagga ttagcagagc gaggtatgta 
     3541 ggcggtgcta cagagttctt gaagtggtgg cctaactacg gctacactag aaggacagta 
     3601 tttggtatct gcgctctgct gaagccagtt accttcggaa aaagagttgg tagctcttga 
     3661 tccggcaaac aaaccaccgc tggtagcggt ggtttttttg tttgcaagca gcagattacg 
     3721 cgcagaaaaa aaggatctca agaagatcct ttgatctttt ctacggggtc tgacgctcag 
     3781 tggaacgaaa actcacgtta agggattttg gtcatgagat tatcaaaaag gatcttcacc 
     3841 tagatccttt taaattaaaa atgaagtttt aaatcaatct aaagtatata tgagtaaact 
     3901 tggtctgaca gttaccaatg cttaatcagt gaggcaccta tctcagcgat ctgtctattt 
     3961 cgttcatcca tagttgcctg actccccgtc gtgtagataa ctacgatacg ggagggctta 
     4021 ccatctggcc ccagtgctgc aatgataccg cgagacccac gctcaccggc tccagattta 
     4081 tcagcaataa accagccagc cggaagggcc gagcgcagaa gtggtcctgc aactttatcc 
     4141 gcctccatcc agtctattaa ttgttgccgg gaagctagag taagtagttc gccagttaat 
     4201 agtttgcgca acgttgttgc cattgctaca ggcatcgtgg tgtcacgctc gtcgtttggt 
     4261 atggcttcat tcagctccgg ttcccaacga tcaaggcgag ttacatgatc ccccatgttg 
     4321 tgcaaaaaag cggttagctc cttcggtcct ccgatcgttg tcagaagtaa gttggccgca 
     4381 gtgttatcac tcatggttat ggcagcactg cataattctc ttactgtcat gccatccgta 
     4441 agatgctttt ctgtgactgg tgagtactca accaagtcat tctgagaata gtgtatgcgg 
     4501 cgaccgagtt gctcttgccc ggcgtcaata cgggataata ccgcgccaca tagcagaact 
     4561 ttaaaagtgc tcatcattgg aaaacgttct tcggggcgaa aactctcaag gatcttaccg 
     4621 ctgttgagat ccagttcgat gtaacccact cgtgcaccca actgatcttc agcatctttt 
     4681 actttcacca gcgtttctgg gtgagcaaaa acaggaaggc aaaatgccgc aaaaaaggga 
     4741 ataagggcga cacggaaatg ttgaatactc atactcttcc tttttcaata ttattgaagc 
     4801 atttatcagg gttattgtct catgagcgga tacatatttg aatgtattta gaaaaataaa 
     4861 caaatagggg ttccgcgcac atttccccga aaagtgccac ctgggtcctt ttcatcacgt 
     4921 gctataaaaa taattataat ttaaattttt taatataaat atataaatta aaaatagaaa 
     4981 gtaaaaaaag aaattaaaga aaaaatagtt tttgttttcc gaagatgtaa aagactctag 
     5041 ggggatcgcc aacaaatact accttttatc ttgctcttcc tgctctcagg tattaatgcc 
     5101 gaattgtttc atcttgtctg tgtagaagac cacacacgaa aatcctgtga ttttacattt 
     5161 tacttatcgt taatcgaatg tatatctatt taatctgctt ttcttgtcta ataaatatat 
     5221 atgtaaagta cgctttttgt tgaaattttt taaacctttg tttatttttt tttcttcatt 
     5281 ccgtaactct tctaccttct ttatttactt tctaaaatcc aaatacaaaa cataaaaata 
     5341 aataaacaca gagtaaattc ccaaattatt ccatcattaa aagatacgag gcgcgtgtaa 
     5401 gttacaggca agcgatccgt cctaagaaac cattattatc atgacattaa cctataaaaa 
     5461 taggcgtatc acgaggccct ttcgtc 
//
