# Supplementary material for: Pydna: a simulation and documentation tool for DNA assembly strategies using python
Source: BMC Bioinformatics. 2015 May 2;16(1):142. doi: 10.1186/s12859-015-0544-x (PMC4472420; doi:10.1186/s12859-015-0544-x)
Supplement: Additional file 2: — This compressed file has a folder structure containing six examples of pydna usage, including the code used to produce the examples depicted in this article. [file 12859_2015_544_MOESM2_ESM.zip › supplementary data/DNA_assembler_Shao_2009/XM_959714.gb]

LOCUS       XM_959714               1152 bp    mRNA    linear   PLN 10-APR-2008
DEFINITION  Neurospora crassa OR74A hypothetical protein NCU00891 partial mRNA.
ACCESSION   XM_959714
VERSION     XM_959714.1  GI:85115059
KEYWORDS    RefSeq.
SOURCE      Neurospora crassa OR74A
  ORGANISM  Neurospora crassa OR74A
            Eukaryota; Fungi; Dikarya; Ascomycota; Pezizomycotina;
            Sordariomycetes; Sordariomycetidae; Sordariales; Sordariaceae;
            Neurospora.
REFERENCE   1  (bases 1 to 1152)
  AUTHORS   Galagan,J.E., Calvo,S.E., Borkovich,K.A., Selker,E.U., Read,N.D.,
            Jaffe,D., FitzHugh,W., Ma,L.J., Smirnov,S., Purcell,S., Rehman,B.,
            Elkins,T., Engels,R., Wang,S., Nielsen,C.B., Butler,J.,
            Endrizzi,M., Qui,D., Ianakiev,P., Bell-Pedersen,D., Nelson,M.A.,
            Werner-Washburne,M., Selitrennikoff,C.P., Kinsey,J.A., Braun,E.L.,
            Zelter,A., Schulte,U., Kothe,G.O., Jedd,G., Mewes,W., Staben,C.,
            Marcotte,E., Greenberg,D., Roy,A., Foley,K., Naylor,J.,
            Stange-Thomann,N., Barrett,R., Gnerre,S., Kamal,M., Kamvysselis,M.,
            Mauceli,E., Bielke,C., Rudd,S., Frishman,D., Krystofova,S.,
            Rasmussen,C., Metzenberg,R.L., Perkins,D.D., Kroken,S., Cogoni,C.,
            Macino,G., Catcheside,D., Li,W., Pratt,R.J., Osmani,S.A.,
            DeSouza,C.P., Glass,L., Orbach,M.J., Berglund,J.A., Voelker,R.,
            Yarden,O., Plamann,M., Seiler,S., Dunlap,J., Radford,A.,
            Aramayo,R., Natvig,D.O., Alex,L.A., Mannhaupt,G., Ebbole,D.J.,
            Freitag,M., Paulsen,I., Sachs,M.S., Lander,E.S., Nusbaum,C. and
            Birren,B.
  TITLE     The genome sequence of the filamentous fungus Neurospora crassa
  JOURNAL   Nature 422 (6934), 859-868 (2003)
   PUBMED   12712197
REFERENCE   2  (bases 1 to 1152)
  AUTHORS   Galagan,J., Henn,M.R., Hood,H., Radford,A., Collins,R.,
            DeCaprio,D., Crawford,M., Koehrsen,M., Engels,R., Montgomery,P.,
            Pearson,M., Howarth,C., Larson,L., White,J., Ledlie,T., Kodira,C.,
            Zeng,Q., Yandava,C., Alvarado,L., O'Leary,S., Bowman,B., Colot,H.,
            Ebbole,D., Rasmussen,C., Baker,C., Kalkman,E., Chen,C.-H., Shi,M.,
            Mathur,R., Lambreghts,R., mehra,A., Collopy,P., Mehra,A.,
            Schweredtfeger,C., Hong,C., Belden,W., Glass,N.L., Borkovich,K.,
            Dunlap,J., Lander,E., Nusbaum,C., Sachs,M. and Birren,B.
  TITLE     Version 3 gene predictions for the Neurospora crassa assembly 7
  JOURNAL   Unpublished
REFERENCE   3  (bases 1 to 1152)
  AUTHORS   Birren,B., Galagan,J. and Henn,M.R.
  TITLE     Direct Submission
  JOURNAL   Submitted (06-JUL-2007) Broad Institute of MIT and Harvard, 7
            Cambridge Center, Cambridge, MA 02142, USA
REFERENCE   4  (bases 1 to 1152)
  AUTHORS   Birren,B.
  TITLE     Direct Submission
  JOURNAL   Submitted (11-MAR-2003) Whitehead Institute/MIT Center for Genome
            Research, 320 Charles Street, Cambridge, MA 02142, USA
COMMENT     PROVISIONAL REFSEQ: This record has not yet been subject to final
            NCBI review. This record is derived from an annotated genomic
            sequence (NW_001849825).
            COMPLETENESS: incomplete on both ends.
FEATURES             Location/Qualifiers
     source          1..1152
                     /organism="Neurospora crassa OR74A"
                     /mol_type="mRNA"
                     /strain="OR74A"
                     /db_xref="taxon:367110"
                     /chromosome="I"
     gene            <1..>1152
                     /locus_tag="NCU00891"
                     /old_locus_tag="NCU00891.1"
                     /db_xref="GeneID:3880931"
     CDS             1..1152
                     /locus_tag="NCU00891"
                     /old_locus_tag="NCU00891.1"
                     /note="similar to xylitol dehydrogenase"
                     /codon_start=1
                     /product="hypothetical protein"
                     /protein_id="XP_964807.1"
                     /db_xref="GI:85115060"
                     /db_xref="GeneID:3880931"
                     /translation="MATDGKSNLSFVLNKPLDVCFQDKPVPKINSPHDVLVAVNYTGI
                     CGSDVHYWLHGAIGHFVVKDPMVLGHESAGTIVAVGDAVKTLSVGDRVALEPGYPCRR
                     CVHCLSGHYNLCPEMRFAATPPYDGTLTGFWTAPADFCYKLPETVSLQEGALIEPLAV
                     AVHITKQAKIQPGQTVVVMGAGPVGLLCAAVAKAYGASKVVSVDIVPSKLEFAKSFAA
                     THTYLSQRVSPEENARNIIAAADLGEGADAVIDASGAEPSIQAALHVVRQGGHYVQGG
                     MGKDNITFPIMALCIKEVTASGSFRYGSGDYRLAIQLVEQGKVDVKKLVNGVVPFKNA
                     EEAFKKVKEGEVIKILIAGPNEDVEGSLDTTVDEKKLNEAKACGGSGCC"
ORIGIN      
        1 atggctaccg acggcaagtc taacctctcc ttcgtcctta acaagcccct cgacgtctgc
       61 ttccaggaca agcccgtccc caagatcaac tccccccatg acgtactcgt cgccgtcaac
      121 tacaccggca tctgcggctc cgatgtccac tactggctcc atggcgctat cggccacttt
      181 gttgtgaagg accccatggt tctcggccac gagtccgccg gtactattgt tgccgtcggc
      241 gatgccgtca agactctttc cgtcggcgac cgtgtcgccc tcgagcccgg ctacccctgc
      301 cgccgctgcg tccactgcct ttccggccac tacaacctct gccccgaaat gcggttcgcc
      361 gccacccctc cttacgacgg caccctgacc ggcttctgga ccgcccccgc cgacttctgc
      421 tacaagctcc ccgagaccgt ctcgctccag gagggtgccc tgatcgagcc cctcgctgtc
      481 gccgtccaca tcaccaagca ggccaagatc cagcccggtc agaccgtggt cgttatgggc
      541 gccggccccg tcggcctcct ctgcgccgcc gttgccaagg cctacggcgc ctccaaggtt
      601 gtctcggtcg acattgtccc ctccaagctc gagttcgcca agtcgttcgc cgccacccac
      661 acctacctct cgcagcgcgt gtcgcccgag gagaacgcgc gcaacatcat cgcggccgcc
      721 gaccttggcg agggtgccga tgccgtcatt gacgccagcg gcgctgagcc ctccatccag
      781 gcggcactcc acgtcgtccg tcagggcggc cactacgtcc agggcggtat gggcaaggac
      841 aacatcacct tccccattat ggcgctctgc atcaaggagg tcacggctag cggctcgttc
      901 cgctacggca gcggtgacta caggctggct attcagcttg ttgagcaggg caaggttgat
      961 gtcaagaagc tcgtcaacgg cgttgttccc ttcaagaatg ccgaggaggc tttcaagaag
     1021 gtcaaggagg gtgaggttat caagatcctc attgctggcc ctaacgagga tgtcgagggt
     1081 agtcttgata ctactgttga tgagaagaag ctgaatgagg ccaaggcttg cggtggttct
     1141 ggctgctgct aa
//
