# Supplementary material for: Pydna: a simulation and documentation tool for DNA assembly strategies using python
Source: BMC Bioinformatics. 2015 May 2;16(1):142. doi: 10.1186/s12859-015-0544-x (PMC4472420; doi:10.1186/s12859-015-0544-x)
Supplement: Additional file 2: — This compressed file has a folder structure containing six examples of pydna usage, including the code used to produce the examples depicted in this article. [file 12859_2015_544_MOESM2_ESM.zip › supplementary data/DNA_assembler_Shao_2009/AY876382.gb]

LOCUS       AY876382                 969 bp    mRNA    linear   PLN 31-JAN-2005
DEFINITION  Neurospora crassa xylose reductase mRNA, complete cds.
ACCESSION   AY876382
VERSION     AY876382.1  GI:58200718
KEYWORDS    .
SOURCE      Neurospora crassa
  ORGANISM  Neurospora crassa
            Eukaryota; Fungi; Dikarya; Ascomycota; Pezizomycotina;
            Sordariomycetes; Sordariomycetidae; Sordariales; Sordariaceae;
            Neurospora.
REFERENCE   1  (bases 1 to 969)
  AUTHORS   Woodyer,R.D., Simurdiak,M., van der Donk,W.A. and Zhao,H.
  TITLE     Functional Heterologous Expression of a Highly Active Xylose
            Reductase from Neurospora crassa
  JOURNAL   Appl. Environ. Microbiol. (2005) In press
REFERENCE   2  (bases 1 to 969)
  AUTHORS   Woodyer,R.D., Simurdiak,M., van der Donk,W.A. and Zhao,H.
  TITLE     Direct Submission
  JOURNAL   Submitted (04-JAN-2005) Chemistry, University of Illinois, 600 S.
            Mathews Ave, Urbana, IL 61802, USA
FEATURES             Location/Qualifiers
     source          1..969
                     /organism="Neurospora crassa"
                     /mol_type="mRNA"
                     /strain="ATCC 10333"
                     /db_xref="ATCC:10333"
                     /db_xref="taxon:5141"
                     /chromosome="I"
     CDS             1..969
                     /function="reversible NAD(P)H dependent conversion of
                     xylose to xylitol"
                     /note="aldoketo reductase"
                     /codon_start=1
                     /product="xylose reductase"
                     /protein_id="AAW66609.1"
                     /db_xref="GI:58200719"
                     /translation="MVPAIKLNSGFDMPQVGFGLWKVDGSIASDVVYNAIKAGYRLFD
                     GACDYGNEVECGQGVARAIKEGIVKREELFIVSKLWNTFHDGDRVEPIVRKQLADWGL
                     EYFDLYLIHFPVALEYVDPSVRYPPGWHFDGKSEIRPSKATIQETWTAMESLVEKGLS
                     KSIGVSNFQAQLLYDLLRYAKVRPATLQIEHHPYLVQQNLLNLAKAEGIAVTAYSSFG
                     PASFREFNMEHAQKLQPLLEDPTIKAIGDKYNKDPAQVLLRWATQRGLAIIPKSSREA
                     TMKSNLNSLDFDLSEEDIKTISGFDRGIRFNQPTNYFSAENLWIFG"
ORIGIN      
        1 atggttcctg ctatcaagct caactccggc ttcgacatgc cccaggtcgg cttcggcctc
       61 tggaaggtcg acggctccat cgcttccgat gtcgtctaca acgctatcaa ggcaggctac
      121 cgcctcttcg atggtgcctg cgactacggc aacgaggttg agtgcggcca gggtgtagcc
      181 cgcgccatca aggagggcat cgtcaagcgc gaggagctct tcatcgtctc caagctctgg
      241 aacaccttcc acgacggcga ccgcgtcgag cccatcgtcc gcaagcagct tgccgactgg
      301 ggtctcgagt acttcgatct ctacctgatc cacttccccg tcgccctcga gtacgtcgac
      361 ccctcggtcc gctaccctcc cggctggcac tttgatggca agagcgagat ccgcccctca
      421 aaggccacca tccaagagac ctggacggcc atggagtcgc tcgtcgagaa gggtctctcc
      481 aagagcattg gcgtctccaa cttccaggcc cagctcctgt acgacctcct gcgctacgcc
      541 aaggtccgcc ccgccactct ccagatcgag caccacccct acctcgtcca gcagaacctc
      601 ctcaaccttg ccaaggctga gggcatcgcc gtgaccgcct actcctcctt cggccctgct
      661 tctttccgcg agttcaacat ggagcacgcc cagaagctcc agcctctcct cgaggacccc
      721 accatcaagg ctattggtga caagtacaac aaggatcctg cccaggtcct cctccgttgg
      781 gccacccagc gcggcctggc catcatcccc aagtctagcc gcgaggccac catgaagtcc
      841 aacctcaact ctcttgattt cgatctctcc gaggaggaca tcaagaccat ctctggtttc
      901 gaccgcggca tccgcttcaa ccagcccacc aactacttct ccgctgagaa cctctggatt
      961 ttcggttag
//
