# Supplementary material for: Pydna: a simulation and documentation tool for DNA assembly strategies using python
Source: BMC Bioinformatics. 2015 May 2;16(1):142. doi: 10.1186/s12859-015-0544-x (PMC4472420; doi:10.1186/s12859-015-0544-x)
Supplement: Additional file 2: — This compressed file has a folder structure containing six examples of pydna usage, including the code used to produce the examples depicted in this article. [file 12859_2015_544_MOESM2_ESM.zip › supplementary data/DNA_assembler_Shao_2009/AF324729.gb]

LOCUS       AF324729                8487 bp    DNA     circular SYN 27-JUN-2001
DEFINITION  Cloning vector HO-hisG-URA3-hisG-poly-HO, complete sequence.
ACCESSION   AF324729
VERSION     AF324729.1  GI:13241703
KEYWORDS    .
SOURCE      Cloning vector HO-hisG-URA3-hisG-poly-HO
  ORGANISM  Cloning vector HO-hisG-URA3-hisG-poly-HO
            other sequences; artificial sequences; vectors.
REFERENCE   1  (bases 1 to 8487)
  AUTHORS   Voth,W.P., Richards,J.D., Shaw,J.M. and Stillman,D.J.
  TITLE     Yeast vectors for integration at the HO locus
  JOURNAL   Nucleic Acids Res. 29 (12), E59 (2001)
   PUBMED   11410682
REFERENCE   2  (bases 1 to 8487)
  AUTHORS   Voth,W.P., Richards,J., Shaw,J. and Stillman,D.J.
  TITLE     Direct Submission
  JOURNAL   Submitted (29-NOV-2000) Pathology, University of Utah, 50 N.
            Medical Drive, 5C124 SOM, Salt Lake City, UT 84132, USA
FEATURES             Location/Qualifiers
     source          1..8487
                     /organism="Cloning vector HO-hisG-URA3-hisG-poly-HO"
                     /mol_type="genomic DNA"
                     /db_xref="taxon:153591"
     misc_feature    1..8487
                     /note="vector designed for targeted integration to the HO
                     locus in yeast; plasmid contains two fragments from the HO
                     promoter inserted in the pUC21-NotI polylinker, along with
                     the hisG-URA3-hisG selectable marker; HO region is
                     bracketed by two NotI sites, with polylinker sites between
                     the HO and hisG-URA3-hisG regions"
ORIGIN      
        1 atgaccatga ttacgccact agtccgaggc ctcgagatcc gatatcgccg tggcggccgc
       61 cagctgaagc ttaattatcc tgggcacgag tgaaacaaag ctaaaacctt tatttagcat
      121 ggccattgaa tgtaacaatt atatatatcg caagcacaaa aaatcaagga gagagaacta
      181 ccactttgtt catgtgtaca atgttcatta tctccataag caaaaaaaaa aaatagaaaa
      241 catatgctat aaggttgata ttctcacgag taagcggcac ttgctactta ttgacattgc
      301 agatttttgg ctacagaaat agtatattag agattataat tgctaatcaa atcaaaatat
      361 aaaattagta aaccaaacca tttataccct tccttagtag ttatggattg ttttttaatg
      421 atatttctgc aaaccaaaga aagattgtta tccagataga atttagtttt gatattcatt
      481 tttttgttga agattgaacg ccatatctgg gcctcataat tcaaaagacg gtgccattat
      541 cggtagcgtt tcgcattgta ctggatttca gaaatttcac agttgatgaa tcgaaaagaa
      601 tggtctcatt gcaacacgta aggttaagat gtcccttttt accattatag gcaataaatg
      661 aatcataaaa cgaccgtata ctggtgaaat agtagggaga acgagtacct gtagtaaaaa
      721 gtataaatca tagttaatcg ggcaatgtcc ctcgatcaag gagtattgtg tcatgttcga
      781 gacaaacgcc aacatttttg tttcttttgg acaaatgttg tttgcattta tgatccgtta
      841 tattttgatc taatgtagag ttgcacgtag ttcttactgg caaagaaatc gatgcatacc
      901 aaaaaagaat aaaggtgata tttgatcttt accgtttagt tccaacgtaa aattgtgcct
      961 ttggacttaa aatggcgtcg tacgctgcag gtcgacggat cttccagtgg tgcatgaacg
     1021 catgagaaag cccccggaag atcatcttcc gggggctttt tttttggcgc gcgatacaga
     1081 ccggttcaga caggataaag aggaacgcag aatgttagac aacacccgct tacgcatagc
     1141 tattcagaaa tcaggccgtt taagcgatga ttcacgagaa ttgctggccc gctgcggcat
     1201 aaaaattaat ttacacactc agcgcctgat tgcgatggcg gaaaacatgc cgattgatat
     1261 cctgcgcgtg cgtgatgatg acattccggg tctggtaatg gatggcgtgg tcgatctcgg
     1321 tattatcggc gaaaacgtgc tggaagaaga gctactcaac cgccgcgcac agggcgaaga
     1381 tccacgctat ttaaccctgc gccgtcttga cttcggcggc tgccgtttat cgctggcaac
     1441 accggttgac gaagcctggg acggcccggc cgcgctggac ggtaaacgta tcgctacctc
     1501 atatccgcac ctcctcaaac gctacctcga ccagaaaggc gtctctttta aatcgtgtct
     1561 gttaaatggt tctgtcgaag tcgcgccgcg cgcggggctg gccgacgcta tctgcgattt
     1621 ggtctctacc ggcgcgacgc ttgaagctaa cggcctgcgt gaagtcgaag ttatctaccg
     1681 ctctaaagcc tgtctgattc agcgcgacgg tgagatggca cagagcaagc aagagctgat
     1741 cgataaattg ctgacccgta ttcagggcgt gattcaggcg cgcgaatcga aatacatcat
     1801 gatgcacgcg ccaagtgaac gcctggaaga ggttatcgcc ctgctgccag gcgccgaaag
     1861 gccgacaatt ctgccgctgg caggcgagca acagcgcgtg gcgatgcaca tggtcagcag
     1921 cgaaacgttg ttctgggaaa ccatggagaa actgaaagcg cttggcgcca gctcgattct
     1981 ggtactgccg atcgagaaga tgatggagtg atctgacgcc tgatggcgct gcgcttatca
     2041 ggcctacgta atgcgttgat attttgggtt ctgtaggccg gataaggcgg aaccctgtga
     2101 tggagtaaag accatgagct tcaataccct gattgactgg aacagcggat ctgaattaat
     2161 tctcatgttt gacagcttat catcgataag cttttcaatt caattcatca tttttttttt
     2221 attctttttt ttgatttcgg tttctttgaa atttttttga ttcggtaatc tccgaacaga
     2281 aggaagaacg aaggaaggag cacagactta gattggtata tatacgcata tgtagtgttg
     2341 aagaaacatg aaattgccca gtattcttaa cccaactgca cagaacaaaa acctgcagga
     2401 aacgaagata aatcatgtcg aaagctacat ataaggaacg tgctgctact catcctagtc
     2461 ctgttgctgc caagctattt aatatcatgc acgaaaagca aacaaacttg tgtgcttcat
     2521 tggatgttcg taccaccaag gaattactgg agttagttga agcattaggt cccaaaattt
     2581 gtttactaaa aacacatgtg gatatcttga ctgatttttc catggagggc acagttaagc
     2641 cgctaaaggc attatccgcc aagtacaatt ttttactctt cgaagacaga aaatttgctg
     2701 acattggtaa tacagtcaaa ttgcagtact ctgcgggtgt atacagaata gcagaatggg
     2761 cagacattac gaatgcacac ggtgtggtgg gcccaggtat tgttagcggt ttgaagcagg
     2821 cggcagaaga agtaacaaag gaacctagag gccttttgat gttagcagaa ttgtcatgca
     2881 agggctccct atctactgga gaatatacta agggtactgt tgacattgcg aagagcgaca
     2941 aagattttgt tatcggcttt attgctcaaa gagacatggg tggaagagat gaaggttacg
     3001 attggttgat tatgacaccc ggtgtgggtt tagatgacaa gggagacgca ttgggtcaac
     3061 agtatagaac cgtggatgat gtggtctcta caggatctga cattattatt gttggaagag
     3121 gactatttgc aaagggaagg gatgctaagg tagagggtga acgttacaga aaagcaggct
     3181 gggaagcata tttgagaaga tgcggccagc aaaactaaaa aactgtatta taagtaaatg
     3241 catgtatact aaactcacaa attagagctt caatttaatt atatcagtta ttacccggga
     3301 atctcggtcg taatgatttt tataatgacg aaaaaaaaaa aattggaaag aaaaagcttt
     3361 aatgcggtag tttatcacag ttaaattgct aacgcagtca ggcaccgtgt atgaaatcta
     3421 acaatgcgct catcgtcatc ctcggcaccg tcaccctgga tgctgtaggc ataggcttgg
     3481 ttatgccggt actgccgggc ctcttgcggg atatcgtcca ttccgacagc atcgccagtc
     3541 actatggcgt gctgctagcg ctatatgcgt tgatgcaatt tctatgcgca cccgttctcg
     3601 gagcactgtc cgaccgcttt ggccgccgcc cagtcctgct cgcttcgcta cttggagcca
     3661 ctatcgacta cgcgatcatg gcgaccacac ccgtcctgtg gatcttccag tggtgcatga
     3721 acgcatgaga aagcccccgg aagatcatct tccgggggct ttttttttgg cgcgcgatac
     3781 agaccggttc agacaggata aagaggaacg cagaatgtta gacaacaccc gcttacgcat
     3841 agctattcag aaatcaggcc gtttaagcga tgattcacga gaattgctgg cccgctgcgg
     3901 cataaaaatt aatttacaca ctcagcgcct gattgcgatg gcggaaaaca tgccgattga
     3961 tatcctgcgc gtgcgtgatg atgacattcc gggtctggta atggatggcg tggtcgatct
     4021 cggtattatc ggcgaaaacg tgctggaaga agagctactc aaccgccgcg cacagggcga
     4081 agatccacgc tatttaaccc tgcgccgtct tgacttcggc ggctgccgtt tatcgctggc
     4141 aacaccggtt gacgaagcct gggacggccc ggccgcgctg gacggtaaac gtatcgctac
     4201 ctcatatccg cacctcctca aacgctacct cgaccagaaa ggcgtctctt ttaaatcgtg
     4261 tctgttaaat ggttctgtcg aagtcgcgcc gcgcgcgggg ctggccgacg ctatctgcga
     4321 tttggtctct accggcgcga cgcttgaagc taacggcctg cgtgaagtcg aagttatcta
     4381 ccgctctaaa gcctgtctga ttcagcgcga cggtgagatg gcacagagca agcaagagct
     4441 gatcgataaa ttgctgaccc gtattcaggg cgtgattcag gcgcgcgaat cgaaatacat
     4501 catgatgcac gcgccaagtg aacgcctgga agaggttatc gccctgctgc caggcgccga
     4561 aaggccgaca attctgccgc tggcaggcga gcaacagcgc gtggcgatgc acatggtcag
     4621 cagcgaaacg ttgttctggg aaaccatgga gaaactgaaa gcgcttggcg ccagctcgat
     4681 tctggtactg ccgatcgaga agatgatgga gtgatctgac gcctgatggc gctgcgctta
     4741 tcaggcctac gtaatgcgtt gatattttgg gttctgtagg ccggataagg cggaaccctg
     4801 tgatggagta aagaccatga gcttcaatac cctgattgac tggaacagcg gatccccggg
     4861 gttaattaag gcgcgccaga tctgtttaaa cgagctcgaa ttcctggggg aacaacttca
     4921 cagaatgttt tgtcatattg tcgaagtggt cacaaaacaa gagaagttcc gccaattata
     4981 aaaagggaac ccgtatattt cagcttcacg gatgatttcc agggtgagag tactgtatat
     5041 gggcttacga tagaaggcca taaaaatttc ttgcttggca acaaaataga agtgaaatca
     5101 tgtcgaggct gctgtgtggg agaacagctt aaaatatcac aaaaaaagaa tctaaaacac
     5161 tgtgttgctt gtcccagaaa gggaatcaag tatttttata aagattggag tggtaaaaat
     5221 cgagtatgtg ctagatgcta tggaagatac aaattcagcg gtcatcactg tataaattgc
     5281 aagtatgtac cagaagcacg tgaagtgaaa aaggcaaaag acaaaggcga aaaattgggc
     5341 attacgcccg aaggtttgcc agttaaagga ccagagtgta taaaatgtgg cggaatctta
     5401 cagtggccta tgcggccgct ctagaactag tggatcgatc cccaattcgc cctatagtga
     5461 gtcgtattac aattcactgg ccgtcgtttt acaacgtcgt gactgggaaa accctggcgt
     5521 tacccaactt aatcgccttg cagcacatcc ccctttcgcc agctggcgta atagcgaaga
     5581 ggcccgcacc gatcgccctt cccaacagtt gcgcagcctg aatggcgaat ggcgcctgat
     5641 gcggtatttt ctccttacgc atctgtgcgg tatttcacac cgcatacgtc aaagcaacca
     5701 tagtacgcgc cctgtagcgg cgcattaagc gcggcgggtg tggtggttac gcgcagcgtg
     5761 accgctacac ttgccagcgc cctagcgccc gctcctttcg ctttcttccc ttcctttctc
     5821 gccacgttcg ccggctttcc ccgtcaagct ctaaatcggg gtgggccatc gccctgatag
     5881 acggtttttc gccctttgac gttggagtcc acgttcttta atagtggact cttgttccaa
     5941 actggaacaa cactcaaccc tatctcgggc tattcttttg atttataagg gattttgccg
     6001 atttcggcct attggttaaa aaatgagctg atttaacaaa aatttaacgc gaattttaac
     6061 aaaatattaa cgtttacaat tttatggtgc actctcagta caatctgctc tgatgccgca
     6121 tagttaagcc agccccgaca cccgccaaca cccgctgacg cgccctgacg ggcttgtctg
     6181 ctcccggcat ccgcttacag acaagctgtg accgtctccg ggagctgcat gtgtcagagg
     6241 ttttcaccgt catcaccgaa acgcgcgaga cgaaagggcc tcgtgatacg cctattttta
     6301 taggttaatg tcatgataat aatggtttct tagacgtcag gtggcacttt tcggggaaat
     6361 gtgcgcggaa cccctatttg tttatttttc taaatacatt caaatatgta tccgctcatg
     6421 agacaataac cctgataaat gcttcaataa tattgaaaaa ggaagagtat gagtattcaa
     6481 catttccgtg tcgcccttat tccctttttt gcggcatttt gccttcctgt ttttgctcac
     6541 ccagaaacgc tggtgaaagt aaaagatgct gaagatcagt tgggtgcacg agtgggttac
     6601 atcgaactgg atctcaacag cggtaagatc cttgagagtt ttcgccccga agaacgtttt
     6661 ccaatgatga gcacttttaa agttctgcta tgtggcgcgg tattatcccg tattgacgcc
     6721 gggcaagagc aactcggtcg ccgcatacac tattctcaga atgacttggt tgagtactca
     6781 ccagtcacag aaaagcatct tacggatggc atgacagtaa gagaattatg cagtgctgcc
     6841 ataaccatga gtgataacac tgcggccaac ttacttctga caacgatcgg aggaccgaag
     6901 gagctaaccg cttttttgca caacatgggg gatcatgtaa ctcgccttga tcgttgggaa
     6961 ccggagctga atgaagccat accaaacgac gagcgtgaca ccacgatgcc tgtagcaatg
     7021 gcaacaacgt tgcgcaaact attaactggc gaactactta ctctagcttc ccggcaacaa
     7081 ttaatagact ggatggaggc ggataaagtt gcaggaccac ttctgcgctc ggcccttccg
     7141 gctggctggt ttattgctga taaatctgga gccggtgagc gtgggtctcg cggtatcatt
     7201 gcagcactgg ggccagatgg taagccctcc cgtatcgtag ttatctacac gacggggagt
     7261 caggcaacta tggatgaacg aaatagacag atcgctgaga taggtgcctc actgattaag
     7321 cattggtaac tgtcagacca agtttactca tatatacttt agattgattt aaaacttcat
     7381 ttttaattta aaaggatcta ggtgaagatc ctttttgata atctcatgac caaaatccct
     7441 taacgtgagt tttcgttcca ctgagcgtca gaccccgtag aaaagatcaa aggatcttct
     7501 tgagatcctt tttttctgcg cgtaatctgc tgcttgcaaa caaaaaaacc accgctacca
     7561 gcggtggttt gtttgccgga tcaagagcta ccaactcttt ttccgaaggt aactggcttc
     7621 agcagagcgc agataccaaa tactgtcctt ctagtgtagc cgtagttagg ccaccacttc
     7681 aagaactctg tagcaccgcc tacatacctc gctctgctaa tcctgttacc agtggctgct
     7741 gccagtggcg ataagtcgtg tcttaccggg ttggactcaa gacgatagtt accggataag
     7801 gcgcagcggt cgggctgaac ggggggttcg tgcacacagc ccagcttgga gcgaacgacc
     7861 tacaccgaac tgagatacct acagcgtgag cattgagaaa gcgccacgct tcccgaaggg
     7921 agaaaggcgg acaggtatcc ggtaagcggc agggtcggaa caggagagcg cacgagggag
     7981 cttccagggg gaaacgcctg gtatctttat agtcctgtcg ggtttcgcca cctctgactt
     8041 gagcgtcgat ttttgtgatg ctcgtcaggg gggcggagcc tatggaaaaa cgccagcaac
     8101 gcggcctttt tacggttcct ggccttttgc tggccttttg ctcacatgtt ctttcctgcg
     8161 ttatcccctg attctgtgga taaccgtatt accgcctttg agtgagctga taccgctcgc
     8221 cgcagccgaa cgaccgagcg cagcgagtca gtgagcgagg aagcggaaga gcgcccaata
     8281 cgcaaaccgc ctctccccgc gcgttggccg attcattaat gcagctggca cgacaggttt
     8341 cccgactgga aagcgggcag tgagcgcaac gcaattaatg tgagttagct cactcattag
     8401 gcaccccagg ctttacactt tatgcttccg cggctcgtat gttgtgtgga attgtgagcg
     8461 gataacaatt tcacacagga aacagct
//
