# Supplementary material for: Pydna: a simulation and documentation tool for DNA assembly strategies using python
Source: BMC Bioinformatics. 2015 May 2;16(1):142. doi: 10.1186/s12859-015-0544-x (PMC4472420; doi:10.1186/s12859-015-0544-x)
Supplement: Additional file 2: — This compressed file has a folder structure containing six examples of pydna usage, including the code used to produce the examples depicted in this article. [file 12859_2015_544_MOESM2_ESM.zip › supplementary data/DNA_assembler_Shao_2009/AF127802.gb]

LOCUS       AF127802                2942 bp    DNA     linear   PLN 21-JUN-2007
DEFINITION  Pichia stipitis D-xylulokinase gene, complete cds.
ACCESSION   AF127802
VERSION     AF127802.1  GI:8100399
KEYWORDS    .
SOURCE      Scheffersomyces stipitis
  ORGANISM  Scheffersomyces stipitis
            Eukaryota; Fungi; Dikarya; Ascomycota; Saccharomycotina;
            Saccharomycetes; Saccharomycetales; Debaryomycetaceae;
            Scheffersomyces.
REFERENCE   1  (bases 1 to 2942)
  AUTHORS   Jin,Y.S., Jones,S., Shi,N.Q. and Jeffries,T.W.
  TITLE     Molecular cloning of XYL3 (D-xylulokinase) from Pichia stipitis and
            characterization of its physiological function
  JOURNAL   Appl. Environ. Microbiol. 68 (3), 1232-1239 (2002)
   PUBMED   11872473
REFERENCE   2  (bases 1 to 2942)
  AUTHORS   Jeffries,T.W., Jones,S.E. and Jin,Y.S.
  TITLE     Direct Submission
  JOURNAL   Submitted (11-FEB-1999) Institute for Microbial and Biochemical
            Technology, USDA, Forest Products Laboratory, One Gifford Pinchot
            Drive, Madison, WI 53705, USA
FEATURES             Location/Qualifiers
     source          1..2942
                     /organism="Scheffersomyces stipitis"
                     /mol_type="genomic DNA"
                     /strain="CBS 6054; ATTC58785"
                     /db_xref="ATCC:58785"
                     /db_xref="taxon:4924"
     mRNA            <900..>2771
                     /product="D-xylulokinase"
     CDS             900..2771
                     /note="XUK3"
                     /codon_start=1
                     /transl_table=12
                     /product="D-xylulokinase"
                     /protein_id="AAF72328.2"
                     /db_xref="GI:149288856"
                     /translation="MTTTPFDAPDKLFLGFDLSTQQLKIIVTDENLAALKTYNVEFDS
                     INSSVQKGVIAINDEISKGAIISPVYMWLDALDHVFEDMKKDGFPFNKVVGISGSCQQ
                     HGSVYWSRTAEKVLSELDAESSLSSQMRSAFTFKHAPNWQDHSTGKELEEFERVIGAD
                     ALADISGSRAHYRFTGLQIRKLSTRFKPEKYNRTARISLVSSFVASVLLGRITSIEEA
                     DACGMNLYDIEKREFNEELLAIAAGVHPELDGVEQDGEIYRAGINELKRKLGPVKPIT
                     YESEGDIASYFVTRYGFNPDCKIYSFTGDNLATIISLPLAPNDALISLGTSTTVLIIT
                     KNYAPSSQYHLFKHPTMPDHYMGMICYCNGSLAREKVRDEVNEKFNVEDKKSWDKFNE
                     ILDKSTDFNNKLGIYFPLGEIVPNAAAQIKRSVLNSKNEIVDVELGDKNWQPEDDVSS
                     IVESQTLSCRLRTGPMLSKSGDSSASSSASPQPEGDGTDLHKVYQDLVKKFGDLFTDG
                     KKQTFESLTARPNRCYYVGGASNNGSIIXKMGSILAPVNGNYKVDIPNACALGGAYKA
                     SWSYECEAKKEWIGYDQYINRLFEVSDEMNSFEVKDKWLEYANGVGMLAKMESELKH"
ORIGIN      
        1 ttanacagtt ttccagaatc caaattttcc aaccaacnaa aaacggaccc agaaagttac
       61 agatttttca gagcttcatc ttttntanga tttcacagct tcatcaattt cagaccatag
      121 ccataatgac ttttgtagag tttccnatca ctattcccaa ccagcagcgt gtgnaaactg
      181 ccatcaccta tagtgcctac ttttcggttt tcaccagtgt ggtttttggc ctagttacaa
      241 attcgctaga gaatgttgtg tatgcttttg gagcgcagac tgccatcacg ttagtgttga
      301 ctgcattcaa ctggccgtgg ttcacgagtg ctcccggtat cgaatggctc ccggtagaat
      361 tttaggatcg tatggtgact tggcgattta actgggtagc acaagggaat tttcaggaaa
      421 ttttctggtt ggacattttg ggcggctgaa ctttcatggt taaaaggact aaggccagat
      481 tctcgggggg agaaaaattt ctgttagttt ggaattttcc gagccccaca cattgcgatg
      541 gtagattcgg tacgaaacta tataaacggt tggattccta gaaagggcca gatcagattg
      601 tagstagtat atatagcata tagatccctg gaggataccc acagacatta ctgctactaa
      661 ttcataccat acttgacgta tatctgcgca tacatatcta ccccaacttt catataaaat
      721 tcctagattt attgcatctt ctaatagagt catttttcag atttttcaat ttccatagaa
      781 agcatacatt ttcatacagc ttctatttgt taatcgacct gataatttta ctagccatat
      841 ttcttttttt gatttttcac ttaatcgaca tataaatact cacgtagttg acactcacaa
      901 tgaccactac cccatttgat gctccagata agctcttcct cgggttcgat ctttcgactc
      961 agcagttgaa gatcatcgtc accgatgaaa acctcgctgc tctcaaaacc tacaatgtcg
     1021 agttcgatag catcaacagc tctgtccaga agggtgtcat tgctatcaac gacgaaatca
     1081 gcaagggtgc cattatttcc cccgtttaca tgtggttgga tgcccttgac catgtttttg
     1141 aagacatgaa gaaggacgga ttccccttca acaaggttgt tggtatttcc ggttcttgtc
     1201 aacagcacgg ttcggtatac tggtctagaa cggccgagaa ggtcttgtcc gaattggacg
     1261 ctgaatcttc gttatcgagc cagatgagat ctgctttcac cttcaagcac gctccaaact
     1321 ggcaggatca ctctaccggt aaagagcttg aagagttcga aagagtgatt ggtgctgatg
     1381 ccttggctga tatctctggt tccagagccc attacagatt cacagggctc cagattagaa
     1441 agttgtctac cagattcaag cccgaaaagt acaacagaac tgctcgtatc tctttagttt
     1501 cgtcatttgt tgccagtgtg ttgcttggta gaatcacctc cattgaagaa gccgatgctt
     1561 gtggaatgaa cttgtacgat atcgaaaagc gcgagttcaa cgaagagctc ttggccatcg
     1621 ctgctggtgt ccaccctgag ttggatggtg tagaacaaga cggtgaaatt tacagagctg
     1681 gtatcaatga gttgaagaga aagttgggtc ctgtcaaacc tataacatac gaaagcgaag
     1741 gtgacattgc ctcttacttt gtcaccagat acggcttcaa ccccgactgt aaaatctact
     1801 cgttcaccgg agacaatttg gccacgatta tctcgttgcc tttggctcca aatgatgctt
     1861 tgatctcatt gggtacttct actacagttt taattatcac caagaactac gctccttctt
     1921 ctcaatacca tttgtttaaa catccaacca tgcctgacca ctacatgggc atgatctgct
     1981 actgtaacgg ttccttggcc agagaaaagg ttagagacga agtcaacgaa aagttcaatg
     2041 tagaagacaa gaagtcgtgg gacaagttca atgaaatctt ggacaaatcc acagacttca
     2101 acaacaagtt gggtatttac ttcccacttg gcgaaattgt ccctaatgcc gctgctcaga
     2161 tcaagagatc ggtgttgaac agcaagaacg aaattgtaga cgttgagttg ggcgacaaga
     2221 actggcaacc tgaagatgat gtttcttcaa ttgtagaatc acagactttg tcttgtagat
     2281 tgagaactgg tccaatgttg agcaagagtg gagattcttc tgcttccagc tctgcctcac
     2341 ctcaaccaga aggtgatggt acagatttgc acaaggtcta ccaagacttg gttaaaaagt
     2401 ttggtgactt gttcactgat ggaaagaagc aaacctttga gtctttgacc gccagaccta
     2461 accgttgtta ctacgtcggt ggtgcttcca acaacggcag cattatccsc aagatgggtt
     2521 ccatcttggc tcccgtcaac ggaaactaca aggttgacat tcctaacgcc tgtgcattgg
     2581 gtggtgctta caaggccagt tggagttacg agtgtgaagc caagaaggaa tggatcggat
     2641 acgatcagta tatcaacaga ttgtttgaag taagtgacga gatgaatctg ttcgaagtca
     2701 aggataaatg gctcgaatat gccaacgggg ttggaatgtt ggccaagatg gaaagtgaat
     2761 tgaaacacta aaatccataa tagcttgtat agaggtatag aaaaagagaa cgttatagag
     2821 taaagacaat gtagcatata tgtgcgaata tcacgataga cgttatacag aagattactt
     2881 tcacatcatt ttgaaaatat cttgatatgt tcatatttca ttcgcctcta gcatttttca
     2941 ga
//
