# Supplementary material for: Pydna: a simulation and documentation tool for DNA assembly strategies using python
Source: BMC Bioinformatics. 2015 May 2;16(1):142. doi: 10.1186/s12859-015-0544-x (PMC4472420; doi:10.1186/s12859-015-0544-x)
Supplement: Additional file 2: — This compressed file has a folder structure containing six examples of pydna usage, including the code used to produce the examples depicted in this article. [file 12859_2015_544_MOESM2_ESM.zip › supplementary data/DNA_assembler_Shao_2009/DNA_assembler_Shao_2009.py]

# coding: utf-8

'''

 This script assembles the "D-xylose utilization pathway" described 
 in Figure 1 of Shao 2009 (1).

 execution of this script requires the installation of pygenome to 
 get offline access to the Saccharomyces cerevisiae genome.

 pygenome can be installed with the command 

 pip install pygenome 

 in the same manner as pydna (see pydna_quick_start.pdf)

 The pRS416m and pRS426m sequences were kindly provided by Dr. Zengyi Shao
 The pathway consists of three genes, XR, XDH and XK under control of 
 the ADH, PGK1 and PYK1 promoters, respectively.
 
 
 1. Shao, Z., Zhao, H. and Zhao, H. (2009) DNA assembler, an in vivo genetic 
 method for rapid construction of biochemical pathways. 
 Nucleic Acids Res., 37, e16.

'''

from pydna import parse, pcr, Anneal, Assembly, read, Dseqrecord

from Bio.Restriction import BamHI

from pygenome import sg

sgd = sg

# The primer sequences below were copied from the "Supplementary Table 2" in 
# the file  nar-00682-met-k-2008-File002.doc given as supplementary material 
# for the publication.
#
# Three primers were incomplete, ADH1p-f, ADH2t-f and ADH2t-r
# For these three primers, a lower case tail has been added, otherwise
# The patway does not assemble. The changed primers have been marked  
# * lowercase added.


primer = parse('''
>hisG-f
GGCCAGTGAGCGCGCGTAATACGACTCACTATAGGCGCGCCTGCGTGAAGTCGAAG
>hisG-r
GATCTCGACCTGCAGGCAGGATCCTTCCAGTCAATCAGGGTATTG

>ADH1p-f * lowercase added
CAATACCCTGATTGACTGGAAGGATCCTGCCTGCAGGTCGAGATCCG agattaacgtattaaaacaag

>ADH1p-r
GAGCTTGATAGCAGGAACCATTGGagttgattgtatgcttgg
>XR-f
CCAAGCATACAATCAACTCCAATGGTTCCTGCTATCAAGCTCAAC
>XR-r
CCAAACCTCTGGCGAAGAAGTCCACTAACCGAAAATCCAGAGGTTCTC

>ADH1t-f
GAGAACCTCTGGATTTTCGGTTAGTGGACTTCTTCGCCAGAGGTTTGG
>ADH1t-r
GATGTTATAATATCTGTGCGTGCATGCCGGTAGAGGTGTGGTC

>PGK1p-f
GACCACACCTCTACCGGCATGCACGCACAGATATTATAACATC
>PGK1p-r
AGACTTGCCGTCGGTAGCCATTGTTTTATATTTGTTGTAAAAAGTAG
>XDH-f
CTACTTTTTACAACAAATATAAAACAATGGCTACCGACGGCAAGTCTAAC
>XDH-r
TGACATAACTAATTACATGATTTAGCAGCAGCCAGAACCACCGC
>CYC1t-f
GCGGTGGTTCTGGCTGCTGCTAAATCATGTAATTAGTTATGTCACGC
>CYC1t-r
AATCTCCAAAATAGTAGCATTCCGCAAATTAAAGCCTTCGAG
>PYK1p-f
CTCGAAGGCTTTAATTTGCGGAATGCTACTATTTTGGAGATTAATC
>PYK1p-r
GGTAGTGGTCATTGTGATGATGTTTTATTTGTTTTG
>XKS-f
GACACCAATCAAAACAAATAAAACATCATCACAATGACCACTACCCCATTTGATG
>XKS-r
TGGCAAGCTTCTCAGCAAACCTTAGTGTTTCAATTCACTTTC

>ADH2t-f * lowercase added
GAAAGTGAATTGAAACACTAAGGTTTGCTGAGAAGCTTGCCAAATG gcggatctcttatgtcttta
>ADH2t-r * lowercase added
GAGTAGAAACATTTTGAAGCTATAGCTACTAATAGGATAAATTATAG ggtttacttttacaaatact

>TEF1p-f
CTATAATTTATCCTATTAGTAGCTATAGCTTCAAAATGTTTCTACTC
>TEF1p-r
GAACGTGTTTTTTTGCGCAGACCGTCATTTTGTAATTAAAACTTAGATTAG
>CrtE-f
CTAATCTAAGTTTTAATTACAAAATGACGGTCTGCGCAAAAAAACACGTTC
>CrtE-r
GGTATATATTTAAGAGCGATTTGTTTAACTGACGGCAGCG
>PGIt-f
CGCTGCCGTCAGTTAAACAAATCGCTCTTAAATATATACC
>PGIt-r
CCGAAATTGTTCCTACGAGAAGTGGTATACTGGAGGCTTCATGAGTTATG
>HXT7p-f
CATAACTCATGAAGCCTCCAGTATACCACTTCTCGTAGGAACAATTTCGG
>HXT7p-r
GAGTAACGACGGATTATTCATTTTTTGATTAAAATTAAAAAAAC
>CrtB-f
GTTTTTTTAATTTTAATCAAAAAATGAATAATCCGTCGTTACTC
>CrtB-r
GATAATATTTTTATATAATTATATTAATCCTAGAGCGGGCGCTGCCAGAG
>TPI1t-f
CTCTGGCAGCGCCCGCTCTAGGATTAATATAATTATATAAAAATATTATC
>TPI1t-r
CTATATGTAAGTATACGGCCCTATATAACAGTTGAAATTTGG
>TEF2p-f
CCAAATTTCAACTGTTATATAGGGCCGTATACTTACATATAG
>TEF2p-r
CACCAATTACCGTAGTTGGTTTCATGTTTAGTTAATTATAGTTCGTTG
>CrtI-f
CAACGAACTATAATTAACTAAACATGAAACCAACTACGGTAATTGGTG
>CrtI-r
CTCATTAAAAAACTATATCAATTAATTTGAATTAACTCATATCAGATCCTCCAGCATC
>FBA1t-f
GATGCTGGAGGATCTGATATGAGTTAATTCAAATTAATTGATATAGTTTTTTAATGAG
>FBA1t-r
GTTCAAGCCAGCGGTGCCAGTTGGAGTAAGCTACTATGAAAGACTTTAC
>FBA1p-f
GTAAAGTCTTTCATAGTAGCTTACTCCAACTGGCACCGCTGGCTTGAAC
>FBA1p-r
CAGATCATAATGCGGTTGCATTTTGAATATGTATTACTTGGTTATGG
>CrtY-f
CCATAACCAAGTAATACATATTCAAAATGCAACCGCATTATGATCTG
>CrtY-r
CTAATAATTCTTAGTTAAAAGCACTTTAACGATGAGTCGTCATAATGG
>ENO2t-f
CCATTATGACGACTCATCGTTAAAGTGCTTTTAACTAAGAATTATTAG
>ENO2t-r
GGAACATATGCTCACCCAGTCGCATGAGGTATCATCTCCATCTCCCATATG
>PDC1p-f
CATATGGGAGATGGAGATGATACCTCATGCGACTGGGTGAGCATATGTTCC
>PDC1p-r
GGCATTCCAAATCCACAACATTTTGATTGATTTGACTGTG
>CrtZ-f
CACAGTCAAATCAATCAAAATGTTGTGGATTTGGAATGCC
>CrtZ-r
CATTAAAGTAACTTAAGGAGTTAAATTTACTTCCCGGATGCGGGCTC
>TDH2t-f
GAGCCCGCATCCGGGAAGTAAATTTAACTCCTTAAGTTACTTTAATG
>TDH2t-r
GATCCGTTAGACGTTTCAGCTTCCAGCGAAAAGCCAATTAGTGTGATAC
>Delta2-f
GTATCACACTAATTGGCTTTTCGCTGGAAGCTGAAACGTCTAACGGATC
>Delta2-r
TTACGCCAAGCGCGCAATTAACCCTCACTAAAGGCGCGCCGAGAACTTCTAGTATATTC
>100-ADH1t-f
CGAAAATTCTTGTTCTTGAGTAACTCTTTCCTGTAGGTCAG
>100-CYC1t-f
ATTTTTCTTTTTTTTCTGTACAGACGCGTGTACGCATGTAACATTATAC
>100-ADH2t-f
GCTATTCACTTCTATACACTAAAAAACTAAGAC
>100-PGIt-f
GGAGGATATCAGGTCCTATTTCTGACAAACAATATAC
>100-TPI1t-f
CATAAGTGTACCGAAGACTGCATTGAAAGTTTATG
>100-FBA1t-f
TTGGAGTTCGCGATTGTCTTCTGTTATTCACAACTG
>100-ENO2t-f
GTTAATTGGATACTCAAAAAAGATGGATAGCATG
''', ds=False)


# The primers are read into a dictionary where the name is the key
primer = dict((p.id, p) for p in primer)

# This plasmid is used as template for the hisG sequences
plasmid_HO_hisG_URA3_hisG_poly_HO = read("AF324729.gb")

# The hisG primers give several PCR products with the template, we choose the correct one
hisGs = Anneal( (primer["hisG-f"], primer["hisG-r"] ), plasmid_HO_hisG_URA3_hisG_poly_HO)
hisG = hisGs.products[1]

# Parts for the first cassette (XR) are PCR amplified 
ADH1p = pcr(primer["ADH1p-f"], primer["ADH1p-r"], Dseqrecord(sgd.promoter("adh1")))
XR    = pcr(primer["XR-f"], primer["XR-r"], read("AY876382.gb"))
ADH1t = pcr(primer["ADH1t-f"], primer["ADH1t-r"], Dseqrecord(sgd.locus("adh1", downstream=2000)))
aobj = Assembly((ADH1p, XR, ADH1t))

print aobj

ADH1p_XR_ADH1t = aobj.linear_products[0]
ADH1p_XR_ADH1t.name = "ADH1p_XR_ADH1t"


# Parts for the second cassette (XDH) are PCR amplified
PGK1p = pcr( primer["PGK1p-f"], primer["PGK1p-r"], Dseqrecord(sgd.promoter("PGK1")))
XDH = pcr(primer["XDH-f"], primer["XDH-r"], read("XM_959714.gb"))
CYC1t = pcr( primer["CYC1t-f"], primer["CYC1t-r"], Dseqrecord(sgd.locus("CYC1")))
aobj = Assembly((PGK1p, XDH, CYC1t))

print aobj
print

PGK1p_XDH_CYC1t = aobj.linear_products[0]
PGK1p_XDH_CYC1t.name = "PGK1p_XDH_CYC1t"


# Parts for the third cassette (XK) are PCR amplified
PYK1p = pcr( primer["PYK1p-f"], primer["PYK1p-r"], Dseqrecord(sgd.promoter("cdc19")))
XK    = pcr(primer["XKS-f"], primer["XKS-r"], read("AF127802.gb"))
ADH2t = pcr( primer["ADH2t-f"], primer["ADH2t-r"], Dseqrecord(sgd.terminator("adh2")))
aobj = Assembly((PYK1p, XK, ADH2t))
PYK1p_XKS_ADH2t_d2 = aobj.linear_products[0]

print aobj
print

Delta2products = Anneal( (primer["Delta2-f"], primer["Delta2-r"]), Dseqrecord(sgd.chromosome(1)))

Delta2 = Delta2products.products[0]

pRS426m = read("pRS426m.gb")
pRS426m_bam = pRS426m.cut(BamHI).pop()


# The original strategy does not describe how the hisG is attached to the 
# ADH1p_XR_ADH1t cassette

hisG_ADH1p_XR_ADH1t = hisG + ADH1p_XR_ADH1t
hisG_ADH1p_XR_ADH1t.name = "hisG_ADH1p_XR_ADH1t"

# The original strategy does not describe how the Delta2 sequence is attached to the 
# PYK1p_XKS_ADH2t cassette

PYK1p_XKS_ADH2t_d2 = PYK1p_XKS_ADH2t_d2+Delta2
PYK1p_XKS_ADH2t_d2.name="PYK1p_XKS_ADH2t_d2"

aobj = Assembly( (pRS426m_bam,
                  hisG_ADH1p_XR_ADH1t, 
                  PGK1p_XDH_CYC1t, 
                  PYK1p_XKS_ADH2t_d2) )

print aobj
print

pRS426m_xylose = aobj.circular_products[0]

print pRS426m_xylose.small_figure()

print "pRS426m_xylose", len(pRS426m_xylose), "bp"

print '''
The length of the pRS426m-xylose vector is 
14694 bp according to the Supplementary Figure 1
in Shao 2009

The vector assembled here is slightly larger, possibly due to the 
omissions in the description of the original cloning strategy
(inspect the pydna code for details)

'''
