# Supplementary material for: Pydna: a simulation and documentation tool for DNA assembly strategies using python
Source: BMC Bioinformatics. 2015 May 2;16(1):142. doi: 10.1186/s12859-015-0544-x (PMC4472420; doi:10.1186/s12859-015-0544-x)
Supplement: Additional file 2: — This compressed file has a folder structure containing six examples of pydna usage, including the code used to produce the examples depicted in this article. [file 12859_2015_544_MOESM2_ESM.zip › supplementary data/Construction_of_the_pGUP1_vector_by_homologous_recombination/pGREG505.gb]

LOCUS       pGREG505                9465 bp ds-DNA     circular     15-DEC-2012
DEFINITION  pGREG505 circular
ACCESSION   pGREG505
VERSION     pGREG505
KEYWORDS    .
SOURCE      .
  ORGANISM  . .
COMMENT
COMMENT     ApEinfo:methylated:1
FEATURES             Location/Qualifiers
     primer_bind     9444..9463
                     /label=T3
                     /ApEinfo_fwdcolor=cyan
                     /ApEinfo_revcolor=green
                     /ApEinfo_graphicformat=arrow_data {{0 1 2 0 0 -1} {} 0}
                     width 5 offset 0
     primer_bind     complement(3597..3614)
                     /label=M13-fwd
                     /ApEinfo_fwdcolor=cyan
                     /ApEinfo_revcolor=green
                     /ApEinfo_graphicformat=arrow_data {{0 1 2 0 0 -1} {} 0}
                     width 5 offset 0
     primer_bind     9406..9426
                     /label=M13-rev
                     /ApEinfo_fwdcolor=cyan
                     /ApEinfo_revcolor=green
                     /ApEinfo_graphicformat=arrow_data {{0 1 2 0 0 -1} {} 0}
                     width 5 offset 0
     primer_bind     complement(3568..3588)
                     /label=T7
                     /ApEinfo_fwdcolor=cyan
                     /ApEinfo_revcolor=green
                     /ApEinfo_graphicformat=arrow_data {{0 1 2 0 0 -1} {} 0}
                     width 5 offset 0
     rep_origin      8356..9038
                     /label=ColE1 origin
                     /ApEinfo_fwdcolor=gray50
                     /ApEinfo_revcolor=gray50
                     /ApEinfo_graphicformat=arrow_data {{0 1 2 0 0 -1} {} 0}
                     width 5 offset 0
     rep_origin      3775..4081
                     /label=F1 ori
                     /ApEinfo_fwdcolor=gray50
                     /ApEinfo_revcolor=gray50
                     /ApEinfo_graphicformat=arrow_data {{0 1 2 0 0 -1} {} 0}
                     width 5 offset 0
     rep_origin      3758..4213
                     /label=M13 origin
                     /ApEinfo_fwdcolor=gray50
                     /ApEinfo_revcolor=gray50
                     /ApEinfo_graphicformat=arrow_data {{0 1 2 0 0 -1} {} 0}
                     width 5 offset 0
     CDS             3685..3753
                     /label=LacZ alpha
                     /ApEinfo_fwdcolor=#6495ed
                     /ApEinfo_revcolor=#6495ed
                     /ApEinfo_graphicformat=arrow_data {{0 1 2 0 0 -1} {} 0}
                     width 5 offset 0
     misc_binding    9378..9400
                     /label=LacO
                     /ApEinfo_fwdcolor=#6495ed
                     /ApEinfo_revcolor=#6495ed
                     /ApEinfo_graphicformat=arrow_data {{0 1 2 0 0 -1} {} 0}
                     width 5 offset 0
     misc_recomb     1997..2030
                     /label=LoxP
                     /ApEinfo_fwdcolor=steel blue
                     /ApEinfo_revcolor=orange
                     /ApEinfo_graphicformat=arrow_data {{0 1 2 0 0 -1} {} 0}
                     width 5 offset 0
     misc_recomb     3499..3532
                     /label=LoxP(1)
                     /ApEinfo_label=LoxP
                     /ApEinfo_fwdcolor=steel blue
                     /ApEinfo_revcolor=orange
                     /ApEinfo_graphicformat=arrow_data {{0 1 2 0 0 -1} {} 0}
                     width 5 offset 0
     CDS             7599..8261
                     /label=AmpR
                     /ApEinfo_fwdcolor=yellow
                     /ApEinfo_revcolor=yellow
                     /ApEinfo_graphicformat=arrow_data {{0 1 2 0 0 -1} {} 0}
                     width 5 offset 0
     misc_feature    40..483
                     /label=GAL1p
                     /ApEinfo_fwdcolor=cyan
                     /ApEinfo_revcolor=green
                     /ApEinfo_graphicformat=arrow_data {{0 1 2 0 0 -1} {} 0}
                     width 5 offset 0
     misc_feature    530..562
                     /label=rec1
                     /ApEinfo_fwdcolor=#ff0000
                     /ApEinfo_revcolor=green
                     /ApEinfo_graphicformat=arrow_data {{0 1 2 0 0 -1} {} 0}
                     width 5 offset 0
     misc_feature    1725..1759
                     /label=rec2
                     /ApEinfo_fwdcolor=#ff0000
                     /ApEinfo_revcolor=green
                     /ApEinfo_graphicformat=arrow_data {{0 1 2 0 0 -1} {} 0}
                     width 5 offset 0
     misc_feature    565..1724
                     /label=HIS3
                     /ApEinfo_fwdcolor=cyan
                     /ApEinfo_revcolor=green
                     /ApEinfo_graphicformat=arrow_data {{0 1 2 0 0 -1} {} 0}
                     width 5 offset 0
ORIGIN
        1 aaaagctgga gctcgtttaa acggcgcgcc tagtacggat tagaagccgc cgagcgggtg
       61 acagccctcc gaaggaagac tctcctccgt gcgtcctcgt cttcaccggt cgcgttcctg
      121 aaacgcagat gtgcctcgcg ccgcactgct ccgaacaata aagattctac aatactagct
      181 tttatggtta tgaagaggaa aaattggcag taacctggcc ccacaaacct tcaaatgaac
      241 gaatcaaatt aacaaccata ggatgataat gcgattagtt ttttagcctt atttctgggg
      301 taattaatca gcgaagcgat gatttttgat ctattaacag atatataaat gcaaaaactg
      361 cataaccact ttaactaata ctttcaacat tttcggtttg tattacttct tattcaaatg
      421 taataaaagt atcaacaaaa aattgttaat atacctctat actttaacgt caaggagaaa
      481 aaaccccgga ttctagagcg gccgcactag tggatccccc gggctgcagg aattcgatat
      541 caagcttatc gataccgtcg acgtcatatg gatccgctgc acggtcctgt tccctagcat
      601 gtacgtgagc gtatttcctt ttaaaccacg acgctttgtc ttcattcaac gtttcccatt
      661 gtttttttct actattgctt tgctgtggga aaaacttatc gaaagatgac gactttttct
      721 taattctcgt tttaagagct tggtgagcgc taggagtcac tgccaggtat cgtttgaaca
      781 cggcattagt cagggaagtc ataacacagt cctttcccgc aattttcttt ttctattact
      841 cttggcctcc tctagtacac tctatatttt tttatgcctc ggtaatgatt ttcatttttt
      901 tttttccacc tagcggatga ctcttttttt ttcttagcga ttggcattat cacataatga
      961 attatacatt atataaagta atgtgatttc ttcgaagaat atactaaaaa atgagcaggc
     1021 aagataaacg aaggcaaaga tgacagagca gaaagcccta gtaaagcgta ttacaaatga
     1081 aaccaagatt cagattgcga tctctttaaa gggtggtccc ctagcgatag agcactcgat
     1141 cttcccagaa aaagaggcag aagcagtagc agaacaggcc acacaatcgc aagtgattaa
     1201 cgtccacaca ggtatagggt ttctggacca tatgatacat gctctggcca agcattccgg
     1261 ctggtcgcta atcgttgagt gcattggtga cttacacata gacgaccatc acaccactga
     1321 agactgcggg attgctctcg gtcaagcttt taaagaggcc ctactggcgc gtggagtaaa
     1381 aaggtttgga tcaggatttg cgcctttgga tgaggcactt tccagagcgg tggtagatct
     1441 ttcgaacagg ccgtacgcag ttgtcgaact tggtttgcaa agggagaaag taggagatct
     1501 ctcttgcgag atgatcccgc attttcttga aagctttgca gaggctagca gaattaccct
     1561 ccacgttgat tgtctgcgag gcaagaatga tcatcaccgt agtgagagtg cgttcaaggc
     1621 tcttgcggtt gccataagag aagccacctc gcccaatggt accaacgatg ttccctccac
     1681 caaaggtgtt cttatgtagt gacaccgatt atttaaagct gcaggtcgac ctcgagtcat
     1741 gtaattagtt atgtcacgct tacattcacg ccctcccccc acatccgctc taaccgaaaa
     1801 ggaaggagtt agacaacctg aagtctaggt ccctatttat ttttttatag ttatgttagt
     1861 attaagaacg ttatttatat ttcaaatttt tctttttttt ctgtacagac gcgtgtacgc
     1921 atgtaacatt atactgaaaa ccttgcttga gaaggttttg ggacgctcga aggctttaat
     1981 ttgcggccgg tacctaataa cttcgtatag catacattat acgaagttat attaagggtt
     2041 ctcgacgttt tcgacactgg atggcggcgt tagtatcgaa tcgacagcag tatagcgacc
     2101 agcattcaca tacgattgac gcatgatatt actttctgcg cacttaactt cgcatctggg
     2161 cagatgatgt cgaggcgaaa aaaaatataa atcacgctaa catttgatta aaatagaaca
     2221 actacaatat aaaaaaacta tacaaatgac aagttcttga aaacaagaat ctttttattg
     2281 tcagtactga ttagaaaaac tcatcgagca tcaaatgaaa ctgcaattta ttcatatcag
     2341 gattatcaat accatatttt tgaaaaagcc gtttctgtaa tgaaggagaa aactcaccga
     2401 ggcagttcca taggatggca agatcctggt atcggtctgc gattccgact cgtccaacat
     2461 caatacaacc tattaatttc ccctcgtcaa aaataaggtt atcaagtgag aaatcaccat
     2521 gagtgacgac tgaatccggt gagaatggca aaagcttatg catttctttc cagacttgtt
     2581 caacaggcca gccattacgc tcgtcatcaa aatcactcgc atcaaccaaa ccgttattca
     2641 ttcgtgattg cgcctgagcg agacgaaata cgcgatcgct gttaaaagga caattacaaa
     2701 caggaatcga atgcaaccgg cgcaggaaca ctgccagcgc atcaacaata ttttcacctg
     2761 aatcaggata ttcttctaat acctggaatg ctgttttgcc ggggatcgca gtggtgagta
     2821 accatgcatc atcaggagta cggataaaat gcttgatggt cggaagaggc ataaattccg
     2881 tcagccagtt tagtctgacc atctcatctg taacatcatt ggcaacgcta cctttgccat
     2941 gtttcagaaa caactctggc gcatcgggct tcccatacaa tcgatagatt gtcgcacctg
     3001 attgcccgac attatcgcga gcccatttat acccatataa atcagcatcc atgttggaat
     3061 ttaatcgcgg cctcgaaacg tgagtctttt ccttacccat ggttgtttat gttcggatgt
     3121 gatgtgagaa ctgtatccta gcaagatttt aaaaggaagt atatgaaaga agaacctcag
     3181 tggcaaatcc taacctttta tatttctcta caggggcgcg gcgtggggac aattcaacgc
     3241 gtctgtgagg ggagcgtttc cctgctcgca ggtctgcagc gaggagccgt aatttttgct
     3301 tcgcgccgtg cggccatcaa aatgtatgga tgcaaatgat tatacatggg gatgtatggg
     3361 ctaaatgtac gggcgacagt cacatcatgc ccctgagctg cgcacgtcaa gactgtcaag
     3421 gagggtattc tgggcctcca tgtcgctggc cgggtgaccc ggcggggacg aggcaagcta
     3481 aacagatctc tagacctaat aacttcgtat agcatacatt atacgaagtt atattaaggg
     3541 ttgtcttaat taagggtacc caattcgccc tatagtgagt cgtattacgc gcgctcactg
     3601 gccgtcgttt tacaacgtcg tgactgggaa aaccctggcg ttacccaact taatcgcctt
     3661 gcagcacatc cccctttcgc cagctggcgt aatagcgaag aggcccgcac cgatcgccct
     3721 tcccaacagt tgcgcagcct gaatggcgaa tggcgcgacg cgccctgtag cggcgcatta
     3781 agcgcggcgg gtgtggtggt tacgcgcagc gtgaccgcta cacttgccag cgccctagcg
     3841 cccgctcctt tcgctttctt cccttccttt ctcgccacgt tcgccggctt tccccgtcaa
     3901 gctctaaatc gggggctccc tttagggttc cgatttagtg ctttacggca cctcgacccc
     3961 aaaaaacttg attagggtga tggttcacgt agtgggccat cgccctgata gacggttttt
     4021 cgccctttga cgttggagtc cacgttcttt aatagtggac tcttgttcca aactggaaca
     4081 acactcaacc ctatctcggt ctattctttt gatttataag ggattttgcc gatttcggcc
     4141 tattggttaa aaaatgagct gatttaacaa aaatttaacg cgaattttaa caaaatatta
     4201 acgtttacaa tttcctgatg cggtattttc tccttacgca tctgtgcggt atttcacacc
     4261 gcatatcgac ggtcgaggag aacttctagt atatccacat acctaatatt attgccttat
     4321 taaaaatgga atcccaacaa ttacatcaaa atccacattc tcttcaaaat caattgtcct
     4381 gtacttcctt gttcatgtgt gttcaaaaac gttatattta taggataatt atactctatt
     4441 tctcaacaag taattggttg tttggccgag cggtctaagg cgcctgattc aagaaatatc
     4501 ttgaccgcag ttaactgtgg gaatactcag gtatcgtaag atgcaagagt tcgaatctct
     4561 tagcaaccat tatttttttc ctcaacataa cgagaacaca caggggcgct atcgcacaga
     4621 atcaaattcg atgactggaa attttttgtt aatttcagag gtcgcctgac gcatatacct
     4681 ttttcaactg aaaaattggg agaaaaagga aaggtgagag gccggaaccg gcttttcata
     4741 tagaatagag aagcgttcat gactaaatgc ttgcatcaca atacttgaag ttgacaatat
     4801 tatttaagga cctattgttt tttccaatag gtggttagca atcgtcttac tttctaactt
     4861 ttcttacctt ttacatttca gcaatatata tatatatttc aaggatatac cattctaatg
     4921 tctgccccta tgtctgcccc taagaagatc gtcgttttgc caggtgacca cgttggtcaa
     4981 gaaatcacag ccgaagccat taaggttctt aaagctattt ctgatgttcg ttccaatgtc
     5041 aagttcgatt tcgaaaatca tttaattggt ggtgctgcta tcgatgctac aggtgtccca
     5101 cttccagatg aggcgctgga agcctccaag aaggttgatg ccgttttgtt aggtgctgtg
     5161 ggtggtccta aatggggtac cggtagtgtt agacctgaac aaggtttact aaaaatccgt
     5221 aaagaacttc aattgtacgc caacttaaga ccatgtaact ttgcatccga ctctctttta
     5281 gacttatctc caatcaagcc acaatttgct aaaggtactg acttcgttgt tgtcagagaa
     5341 ttagtgggag gtatttactt tggtaagaga aaggaagacg atggtgatgg tgtcgcttgg
     5401 gatagtgaac aatacaccgt tccagaagtg caaagaatca caagaatggc cgctttcatg
     5461 gccctacaac atgagccacc attgcctatt tggtccttgg ataaagctaa tgttttggcc
     5521 tcttcaagat tatggagaaa aactgtggag gaaaccatca agaacgaatt ccctacattg
     5581 aaggttcaac atcaattgat tgattctgcc gccatgatcc tagttaagaa cccaacccac
     5641 ctaaatggta ttataatcac cagcaacatg tttggtgata tcatctccga tgaagcctcc
     5701 gttatcccag gttccttggg tttgttgcca tctgcgtcct tggcctcttt gccagacaag
     5761 aacaccgcat ttggtttgta cgaaccatgc cacggttctg ctccagattt gccaaagaat
     5821 aaggttgacc ctatcgccac tatcttgtct gctgcaatga tgttgaaatt gtcattgaac
     5881 ttgcctgaag aaggtaaggc cattgaagat gcagttaaaa aggttttgga tgcaggtatc
     5941 agaactggtg atttaggtgg ttccaacagt accaccgaag tcggtgatgc tgtcgccgaa
     6001 gaagttaaga aaatccttgc ttaaaaagat tctctttttt tatgatattt gtacataaac
     6061 tttataaatg aaattcataa tagaaacgac acgaaattac aaaatggaat atgttcatag
     6121 ggtagacgaa actatatacg caatctacat acatttatca agaaggagaa aaaggaggat
     6181 agtaaaggaa tacaggtaag caaattgata ctaatggctc aacgtgataa ggaaaaagaa
     6241 ttgcacttta acattaatat tgacaaggag gagggcacca cacaaaaagt taggtgtaac
     6301 agaaaatcat gaaactacga ttcctaattt gatattggag gattttctct aaaaaaaaaa
     6361 aaatacaaca aataaaaaac actcaatgac ctgaccattt gatggagttt aagtcaatac
     6421 cttcttgaac catttcccat aatggtgaaa gttccctcaa gaattttact ctgtcagaaa
     6481 cggccttacg acgtagtcga tatggtgcac tctcagtaca atctgctctg atgccgcata
     6541 gttaagccag ccccgacacc cgccaacacc cgctgacgcg ccctgacggg cttgtctgct
     6601 cccggcatcc gcttacagac aagctgtgac cgtctccggg agctgcatgt gtcagaggtt
     6661 ttcaccgtca tcaccgaaac gcgcgagacg aaagggcctc gtgatacgcc tatttttata
     6721 ggttaatgtc atgataataa tggtttctta ggacggatcg cttgcctgta acttacacgc
     6781 gcctcgtatc ttttaatgat ggaataattt gggaatttac tctgtgttta tttattttta
     6841 tgttttgtat ttggatttta gaaagtaaat aaagaaggta gaagagttac ggaatgaaga
     6901 aaaaaaaata aacaaaggtt taaaaaattt caacaaaaag cgtactttac atatatattt
     6961 attagacaag aaaagcagat taaatagata tacattcgat taacgataag taaaatgtaa
     7021 aatcacagga ttttcgtgtg tggtcttcta cacagacaag atgaaacaat tcggcattaa
     7081 tacctgagag caggaagagc aagataaaag gtagtatttg ttggcgatcc ccctagagtc
     7141 ttttacatct tcggaaaaca aaaactattt tttctttaat ttcttttttt actttctatt
     7201 tttaatttat atatttatat taaaaaattt aaattataat tatttttata gcacgtgatg
     7261 aaaaggaccc aggtggcact tttcggggaa atgtgcgcgg aacccctatt tgtttatttt
     7321 tctaaataca ttcaaatatg tatccgctca tgagacaata accctgataa atgcttcaat
     7381 aatattgaaa aaggaagagt atgagtattc aacatttccg tgtcgccctt attccctttt
     7441 ttgcggcatt ttgccttcct gtttttgctc acccagaaac gctggtgaaa gtaaaagatg
     7501 ctgaagatca gttgggtgca cgagtgggtt acatcgaact ggatctcaac agcggtaaga
     7561 tccttgagag ttttcgcccc gaagaacgtt ttccaatgat gagcactttt aaagttctgc
     7621 tatgtggcgc ggtattatcc cgtattgacg ccgggcaaga gcaactcggt cgccgcatac
     7681 actattctca gaatgacttg gttgagtact caccagtcac agaaaagcat cttacggatg
     7741 gcatgacagt aagagaatta tgcagtgctg ccataaccat gagtgataac actgcggcca
     7801 acttacttct gacaacgatc ggaggaccga aggagctaac cgcttttttg cacaacatgg
     7861 gggatcatgt aactcgcctt gatcgttggg aaccggagct gaatgaagcc ataccaaacg
     7921 acgagcgtga caccacgatg cctgtagcaa tggcaacaac gttgcgcaaa ctattaactg
     7981 gcgaactact tactctagct tcccggcaac aattaataga ctggatggag gcggataaag
     8041 ttgcaggacc acttctgcgc tcggcccttc cggctggctg gtttattgct gataaatctg
     8101 gagccggtga gcgtgggtct cgcggtatca ttgcagcact ggggccagat ggtaagccct
     8161 cccgtatcgt agttatctac acgacgggga gtcaggcaac tatggatgaa cgaaatagac
     8221 agatcgctga gataggtgcc tcactgatta agcattggta actgtcagac caagtttact
     8281 catatatact ttagattgat ttaaaacttc atttttaatt taaaaggatc taggtgaaga
     8341 tcctttttga taatctcatg accaaaatcc cttaacgtga gttttcgttc cactgagcgt
     8401 cagaccccgt agaaaagatc aaaggatctt cttgagatcc tttttttctg cgcgtaatct
     8461 gctgcttgca aacaaaaaaa ccaccgctac cagcggtggt ttgtttgccg gatcaagagc
     8521 taccaactct ttttccgaag gtaactggct tcagcagagc gcagatacca aatactgtcc
     8581 ttctagtgta gccgtagtta ggccaccact tcaagaactc tgtagcaccg cctacatacc
     8641 tcgctctgct aatcctgtta ccagtggctg ctgccagtgg cgataagtcg tgtcttaccg
     8701 ggttggactc aagacgatag ttaccggata aggcgcagcg gtcgggctga acggggggtt
     8761 cgtgcacaca gcccagcttg gagcgaacga cctacaccga actgagatac ctacagcgtg
     8821 agctatgaga aagcgccacg cttcccgaag ggagaaaggc ggacaggtat ccggtaagcg
     8881 gcagggtcgg aacaggagag cgcacgaggg agcttccagg gggaaacgcc tggtatcttt
     8941 atagtcctgt cgggtttcgc cacctctgac ttgagcgtcg atttttgtga tgctcgtcag
     9001 gggggcggag cctatggaaa aacgccagca acgcggcctt tttacggttc ctggcctttt
     9061 gctggccttt tgctcacatg ttctttcctg cgttatcccc tgattctgtg gataaccgta
     9121 ttaccgcctt tgagtgagct gataccgctc gccgcagccg aacgaccgag cgcagcgagt
     9181 cagtgagcga ggaagcggaa gagcgcccaa tacgcaaacc gcctctcccc gcgcgttggc
     9241 cgattcatta atgcagctgg cacgacaggt ttcccgactg gaaagcgggc agtgagcgca
     9301 acgcaattaa tgtgagttac ctcactcatt aggcacccca ggctttacac tttatgcttc
     9361 cggctcctat gttgtgtgga attgtgagcg gataacaatt tcacacagga aacagctatg
     9421 accatgatta cgccaagcgc gcaattaacc ctcactaaag ggaac
//
