# Supplementary material for: Pydna: a simulation and documentation tool for DNA assembly strategies using python
Source: BMC Bioinformatics. 2015 May 2;16(1):142. doi: 10.1186/s12859-015-0544-x (PMC4472420; doi:10.1186/s12859-015-0544-x)
Supplement: Additional file 2: — This compressed file has a folder structure containing six examples of pydna usage, including the code used to produce the examples depicted in this article. [file 12859_2015_544_MOESM2_ESM.zip › supplementary data/Construction_of_the_pGUP1_vector_by_homologous_recombination/Construction_of_the_pGUP1_vector_by_homologous_recombination.py]

import pydna
gb = pydna.Genbank("myemail@mydomain.com")
GUP1rec1sens, GUP1rec2AS = pydna.parse('''
>GUP1rec1sens
gaattcgatatcaagcttatcgataccgatgtcgctgatcagcatcctgtc
>GUP1rec2AS
gacataactaattacatgactcgaggtcgactcagcattttaggtaaattccg
''', ds=False)
pGREG505 = pydna.read("pGREG505.gb")
GUP1_locus = gb.nucleotide("Z72606")
insert = pydna.pcr(GUP1rec1sens, GUP1rec2AS, GUP1_locus)
from Bio.Restriction import SalI
lin_vect, his3_stuffer = pGREG505.cut(SalI)
asm = pydna.Assembly( (lin_vect, insert) )
pGUP1 = asm.circular_products[0]
print pGUP1
