# Supplementary material for: Pydna: a simulation and documentation tool for DNA assembly strategies using python
Source: BMC Bioinformatics. 2015 May 2;16(1):142. doi: 10.1186/s12859-015-0544-x (PMC4472420; doi:10.1186/s12859-015-0544-x)
Supplement: Additional file 2: — This compressed file has a folder structure containing six examples of pydna usage, including the code used to produce the examples depicted in this article. [file 12859_2015_544_MOESM2_ESM.zip › supplementary data/Construction_of_YEp24PGK_XK_by_restriction_digestion_and_ligation/Construction_of_the_YEp24PGK_XK_vector.py]

# Construction of the YEp24PGK_XK vector

import pydna
gb = pydna.Genbank("myemail@mydomain.com")
p1, p3 = pydna.parse('''
>primer1
GCGGATCCTCTAGAATGGTTTGTTCAGTAATTCAG
>primer3
AGATCTGGATCCTTAGATGAGAGTCTTTTCCAG
''', ds=False)
XKS1 = gb.nucleotide("Z72979").rc()
PCR_prod = pydna.pcr( p1, p3, XKS1 )
from Bio.Restriction import BamHI, BglII
stuffer1, insert, stuffer2 = PCR_prod.cut(BamHI)
YEp24PGK = gb.nucleotide("KC562906")
YEp24PGK_BglII = YEp24PGK.cut(BglII).pop()
YEp24PGK_XK    = ( YEp24PGK_BglII + insert ).looped()
YEp24PGK_XK    = YEp24PGK_XK.synced(YEp24PGK)
print YEp24PGK_XK
