# Supplementary material for: Pydna: a simulation and documentation tool for DNA assembly strategies using python
Source: BMC Bioinformatics. 2015 May 2;16(1):142. doi: 10.1186/s12859-015-0544-x (PMC4472420; doi:10.1186/s12859-015-0544-x)
Supplement: Additional file 2: — This compressed file has a folder structure containing six examples of pydna usage, including the code used to produce the examples depicted in this article. [file 12859_2015_544_MOESM2_ESM.zip › supplementary data/32_expression_vectors_mumberg_1995/mumberg_1995_32_expression_vectors.py]

# coding: utf-8
'''

This script will automatically assemble 32 expression vectors from 

This pydna script automatically assembles the sequences of the 32 expression 
vectors described by Mumberg et al 1995 (1).

Execute this script using Anaconda or at the command line:

python mumberg_1995_32_expression_vectors.py

The "expected output" folder contains the expected 32 sequence files.

1. Mumberg,D., Müller,R. and Funk,M. (1995) Yeast vectors for the controlled 
expression of heterologous proteins in different genetic backgrounds. 
Gene, 156, 119–122.
'''


import pydna
gb = pydna.Genbank("myemail@mydomain.com")

# The DNA fragments below were obtained from Saccharomyces Genome Database
# www.sgd.org


cyc1term = pydna.Dseqrecord("ctcgagtcatgtaattagttatgtcacgcttacattcacgccctccccccacat"
                            "ccgctctaaccgaaaaggaaggagttagacaacctgaagtctaggtccctattt"
                            "atttttttatagttatgttagtattaagaacgttatttatatttcaaatttttc"
                            "ttttttttctgtacagacgcgtgtacgcatgtaacattatactgaaaaccttgc"
                            "ttgagaaggttttgggacgctcgaaggctttaatttgcggccggtaccn")

tefprom = pydna.Dseqrecord("gagctcatagcttcaaaatgtttctactccttttttactcttccagattttctcgga"
                           "ctccgcgcatcgccgtaccacttcaaaacacccaagcacagcatactaaatttcccc"
                           "tctttcttcctctagggtgtcgttaattacccgtactaaaggtttggaaaagaaaaa"
                           "agagaccgcctcgtttctttttcttcgtcgaaaaaggcaataaaaatttttatcacg"
                           "tttctttttcttgaaaattttttttttgatttttttctctttcgatgacctcccatt"
                           "gatatttaagttaataaacggtcttcaatttctcaagtttcagtttcatttttcttg"
                           "ttctattacaactttttttacttcttgctcattagaaagaaagcatagcaatctaat"
                           "ctaagttttctaga")

cycprom = pydna.Dseqrecord("gagctcatttggcgagcgttggttggtggatcaagcccacgcgtaggcaatcctcga"
                           "gcagatccgccaggcgtgtatatatagcgtggatggccaggcaactttagtgctgac"
                           "acatacaggcatatatatatgtgtgcgacgacacatgatcatatggcatgcatgtgc"
                           "tctgtatgtatataaaactcttgttttcttcttttctctaaatattctttccttata"
                           "cattaggacctttgcagcataaattactatacttctatagacacgcaaacacaaata"
                           "cacacactaatctaga")

adhprom = pydna.Dseqrecord("gagctcTAAAACAAGAAGAGGGTTGACTACATCACGATGAGGGGGATCGAAGAAATG"
                           "ATGGTAAATGAAATAGGAAATCAAGGAGCATGAAGGCAAAAGACAAATATAAGGGTC"
                           "GAACGAAAAATAAAGTGAAAAGTGTTGATATGATGTATTTGGCTTTGCGGCGCCGAA"
                           "AAAACGAGTTTACGCAATTGCACAATCATGCTGACTCTGTGGCGGACCCGCGCTCTT"
                           "GCCGGCCCGGCGATAACGCTGGGCGTGAGGCTGTGCCCGGCGGAGTTTTTTGCGCCT"
                           "GCATTTTCCAAGGTTTACCCTGCGCTAAGGGGCGAGATTGGAGAAGCAATAAGAATG"
                           "CCGGTTGGGGTTGCGATGATGACGACCACGACAACTGGTGTCATTATTTAAGTTGCC"
                           "GAAAGAACCTGAGTGCATTTGCAACATGAGTATACTAGAAGAATGAGCCAAGACTTG"
                           "CGAGACGCGAGTTTGCCGGTGGTGCGAACAATAGAGCGACCATGACCTTGAAGGTGA"
                           "GACGCGCATAACCGCTAGAGTACTTTGAAGAGGAAACAGCAATAGGGTTGCTACCAG"
                           "TATAAATAGACAGGTACATACAACACTGGAAATGGTTGTCTGTTTGAGTACGCTTTC"
                           "AATTCATTTGGGTGTGCACTTTATTATGTTACAATATGGAAGGGAACTTTACACTTC"
                           "TCCTATGCACATATATTAATTAAAGTCCAATGCTAGTAGAGAAGGGGGGTAACACCC"
                           "CTCCGCGCTCTTTTCCGATTTTTTTCTAAACCGTGGAATATTTCGGATATCCTTTTG"
                           "TTGTTTCCGGGTGTACAATATGGACTTCCTCTTTTCTGGCAACCAAACCCATACATC"
                           "GGGATTCCTATAATACCTTCGTTGGTCTCCCTAACATGTAGGTGGCGGAGGGGAGAT"
                           "ATACAATAGAACAGATACCAGACAAGACATAATGGGCTAAACAAGACTACACCAATT"
                           "ACACTGCCTCATTGATGGTGGTACATAACGAACTAATACTGTAGCCCTAGACTTGAT"
                           "AGCCATCATCATATCGAAGTTTCACTACCCTTTTTCCATTTGCCATCTATTGAAGTA"
                           "ATAATAGGCGCATGCAACTTCTTTTCTTTTTTTTTCTTTTCTCTCTCCCCCGTTGTT"
                           "GTCTCACCATATCCGCAATGACAAAAAAATGATGGAAGACACTAAAGGAAAAAATTA"
                           "ACGACAAAGACAGCACCAACAGATGTCGTTGTTCCAGAGCTGATGAGGGGTATCTCG"
                           "AAGCACACGAAACTTTTTCCTTCCTTCATTCACGCACACTACTCTCTAATGAGCAAC"
                           "GGTATACGGCCTTCCTTCCAGTTACTTGAATTTGAAATAAAAAAAAGTTTGCTGTCT"
                           "TGCTATCAAGTATAAATAGACCTGCAATTATTAATCTTTTGTTTCCTCGTCATTGTT"
                           "CTCGTTCCCTTTCTTCCTTGTTTCTTTTTCTGCACAATATTTCAAGCTATACCAAGC"
                           "ATACAATCAACTATCTCATATACAtctaga")

gpdprom = pydna.Dseqrecord("gagctcagtttatcattatcaatactcgccatttcaaagaatacgtaaataattaat"
                           "agtagtgattttcctaactttatttagtcaaaaaattagccttttaattctgctgta"
                           "acccgtacatgcccaaaatagggggcgggttacacagaatatataacatcgtaggtg"
                           "tctgggtgaacagtttattcctggcatccactaaatataatggagcccgctttttaa"
                           "gctggcatccagaaaaaaaaagaatcccagcaccaaaatattgttttcttcaccaac"
                           "catcagttcataggtccattctcttagcgcaactacagagaacaggggcacaaacag"
                           "gcaaaaaacgggcacaacctcaatggagtgatgcaacctgcctggagtaaatgatga"
                           "cacaaggcaattgacccacgcatgtatctatctcattttcttacaccttctattacc"
                           "ttctgctctctctgatttggaaaaagctgaaaaaaaaggttgaaaccagttccctga"
                           "aattattcccctacttgactaataagtatataaagacggtaggtattgattgtaatt"
                           "ctgtaaatctatttcttaaacttcttaaattctacttttatagttagtctttttttt"
                           "agttttaaaacaccagaacttagtttcgacggattctaga")


from Bio.Restriction import XhoI, KpnI, SacI, XbaI

# The Mumberg vectors depend on these pRS plasmids

pRS413 = gb.nucleotide("U03447")
pRS414 = gb.nucleotide("U03448")
pRS415 = gb.nucleotide("U03449")
pRS416 = gb.nucleotide("U03450")

pRS423 = gb.nucleotide("U03454")
pRS424 = gb.nucleotide("U03453")
pRS425 = gb.nucleotide("U03452")
pRS426 = gb.nucleotide("U03451")

# The CYC1 terminator was cloned in pRS416 using XhoI and KpnI

p416cyc1term = ( pRS416.cut(XhoI, KpnI).pop(0).rc() + cyc1term.cut(XhoI, KpnI)[1] ).looped()

# The p416cyc1term was opened using SacI and XbaI

bb, stuffer = p416cyc1term.cut(SacI, XbaI)

# Each promoter was cloned in front of the CYC1 terminator


p416GPD = ( bb + gpdprom.cut(SacI, XbaI)[1] ).looped().synced("gacgaaagggcctcgtgatacgccta")
p416TEF = ( bb + tefprom.cut(SacI, XbaI)[1] ).looped().synced("gacgaaagggcctcgtgatacgccta")
p416ADH = ( bb + adhprom.cut(SacI, XbaI)[1] ).looped().synced("gacgaaagggcctcgtgatacgccta")
p416CYC = ( bb + cycprom.cut(SacI, XbaI)[1] ).looped().synced("gacgaaagggcctcgtgatacgccta")

# Write the first four plamids to files 

p416GPD.write("p416GPD.gb")
p416TEF.write("p416TEF.gb")
p416ADH.write("p416ADH.gb")
p416CYC.write("p416CYC.gb")

# cut out each type of promoter

gpdcyc  = p416GPD.cut(SacI, KpnI).pop()
gpdcyc.name = "GPD"
tefcyc  = p416TEF.cut(SacI, KpnI).pop()
tefcyc.name = "TEF"
adhcyc  = p416ADH.cut(SacI, KpnI).pop()
adhcyc.name = "ADH"
cyccyc  = p416CYC.cut(SacI, KpnI).pop()
cyccyc.name = "CYC"

cassettes = [ gpdcyc, tefcyc, adhcyc, cyccyc ]
pRS       = [ pRS413, pRS423, pRS414, pRS424, pRS415, pRS425, pRS426 ]
             
for cassette in cassettes:
    for v in pRS:
        pl = (v.cut(SacI, KpnI).pop(0).rc() + cassette ).looped().synced("gacgaaagggcctcgtgatacgccta")
        new_name = "p{no}{prom}.gb".format(no = v.name[3:], prom = cassette.name)
        pl.write(new_name)
        print new_name, "written to file"
        if new_name =="p426GPD.gb":
            p426GPD=pl

# download four of the sequences available from genbank

p416GPD_genbank = gb.nucleotide("DQ269148")
p426GPD_genbank = gb.nucleotide("DQ019861").looped() # This Genbank record is linear although it describes a circular plasmid
p416TEF_genbank = gb.nucleotide("EF210199")
p416CYC_genbank = gb.nucleotide("EF210198")

# verify that the sequences made here and the ones 
# available from genbank are equivalent

assert pydna.eq(p416GPD_genbank, p416GPD)
assert pydna.eq(p416TEF_genbank, p416TEF)
assert pydna.eq(p416CYC_genbank, p416CYC)
assert pydna.eq(p426GPD_genbank, p426GPD)

print "done!"
