# Supplementary material for: Pydna: a simulation and documentation tool for DNA assembly strategies using python
Source: BMC Bioinformatics. 2015 May 2;16(1):142. doi: 10.1186/s12859-015-0544-x (PMC4472420; doi:10.1186/s12859-015-0544-x)
Supplement: Additional file 2: — This compressed file has a folder structure containing six examples of pydna usage, including the code used to produce the examples depicted in this article. [file 12859_2015_544_MOESM2_ESM.zip › supplementary data/Lactose_pathway/graph.dot]

# This file was generated by sfood-graph.

strict digraph "dependencies" {
    graph [
        rankdir = "LR",
        overlap = "scale",
        size = "8,4",
        ratio = "fill",
        fontsize = "16",
        fontname = "Helvetica",
        clusterrank = "local",
//        nodesep=0.75,
//        aspect=1,
        ]

       node [
           fontsize=16
           shape=box
           style=rounded

//           style=filled
       ];

"M84410"  ;
"X06997"  ;
"pCAPs"  ;
"pSU0"  ;
"pSU0_EcoRV"  ;
"pSU0_EcoRV" -> "pSU0";
"pYPK0"  ;
"pYPK0" -> "pCAPs";
"pYPK0" -> "pSU0_EcoRV";
"pYPK0_PDC1tp_KlLAC4_PGI1tp"  ;
"pYPK0_PDC1tp_KlLAC4_PGI1tp" -> "pYPK0";
"pYPK0_PDC1tp_KlLAC4_PGI1tp" -> "pYPKa_A_KlLAC4";
"pYPK0_PDC1tp_KlLAC4_PGI1tp" -> "pYPKa_E_PGI1tp";
"pYPK0_PDC1tp_KlLAC4_PGI1tp" -> "pYPKa_Z_PDC1tp";
"pYPK0_PDC1tp_KlLAC4_PGI1tp_KlLAC12_TPI1tp"  ;
"pYPK0_PDC1tp_KlLAC4_PGI1tp_KlLAC12_TPI1tp" -> "pYPK0";
"pYPK0_PDC1tp_KlLAC4_PGI1tp_KlLAC12_TPI1tp" -> "pYPK0_PDC1tp_KlLAC4_PGI1tp";
"pYPK0_PDC1tp_KlLAC4_PGI1tp_KlLAC12_TPI1tp" -> "pYPK0_PGI1tp_KlLAC12_TPI1tp";
"pYPK0_PGI1tp_KlLAC12_TPI1tp"  ;
"pYPK0_PGI1tp_KlLAC12_TPI1tp" -> "pYPK0";
"pYPK0_PGI1tp_KlLAC12_TPI1tp" -> "pYPKa_A_KlLAC12";
"pYPK0_PGI1tp_KlLAC12_TPI1tp" -> "pYPKa_E_TPI1tp";
"pYPK0_PGI1tp_KlLAC12_TPI1tp" -> "pYPKa_Z_PGI1tp";
"pYPKa"  ;
"pYPKa" -> "pCAPs";
"pYPKa_A_KlLAC12"  ;
"pYPKa_A_KlLAC12" -> "X06997";
"pYPKa_A_KlLAC12" -> "pYPKa";
"pYPKa_A_KlLAC4"  ;
"pYPKa_A_KlLAC4" -> "M84410";
"pYPKa_A_KlLAC4" -> "pYPKa";
"pYPKa_E_PGI1tp"  ;
"pYPKa_E_PGI1tp" -> "pYPKa";
"pYPKa_E_TPI1tp"  ;
"pYPKa_E_TPI1tp" -> "pYPKa";
"pYPKa_Z_PDC1tp"  ;
"pYPKa_Z_PDC1tp" -> "pYPKa";
"pYPKa_Z_PGI1tp"  ;
"pYPKa_Z_PGI1tp" -> "pYPKa";


}
