# Supplementary material for: Pydna: a simulation and documentation tool for DNA assembly strategies using python
Source: BMC Bioinformatics. 2015 May 2;16(1):142. doi: 10.1186/s12859-015-0544-x (PMC4472420; doi:10.1186/s12859-015-0544-x)
Supplement: Additional file 2: — This compressed file has a folder structure containing six examples of pydna usage, including the code used to produce the examples depicted in this article. [file 12859_2015_544_MOESM2_ESM.zip › supplementary data/32_expression_vectors_mumberg_1995/expected output/p424GPD.gb]

LOCUS       .                       6496 bp    DNA     circular UNK 19-JUN-2014
DEFINITION  .
ACCESSION   <unknown id>
VERSION     <unknown id>
KEYWORDS    .
SOURCE      .
  ORGANISM  .
            .
FEATURES             Location/Qualifiers
ORIGIN
        1 gacgaaaggg cctcgtgata cgcctatttt tataggttaa tgtcatgata ataatggttt
       61 cttaatatga tccaatatca aaggaaatga tagcattgaa ggatgagact aatccaattg
      121 aggagtggca gcatatagaa cagctaaagg gtagtgctga aggaagcata cgataccccg
      181 catggaatgg gataatatca caggaggtac tagactacct ttcatcctac ataaatagac
      241 gcatataagt acgcatttaa gcataaacac gcactatgcc gttcttctca tgtatatata
      301 tatacaggca acacgcagat ataggtgcga cgtgaacagt gagctgtatg tgcgcagctc
      361 gcgttgcatt ttcggaagcg ctcgttttcg gaaacgcttt gaagttccta ttccgaagtt
      421 cctattctct agaaagtata ggaacttcag agcgcttttg aaaaccaaaa gcgctctgaa
      481 gacgcacttt caaaaaacca aaaacgcacc ggactgtaac gagctactaa aatattgcga
      541 ataccgcttc cacaaacatt gctcaaaagt atctctttgc tatatatctc tgtgctatat
      601 ccctatataa cctacccatc cacctttcgc tccttgaact tgcatctaaa ctcgacctct
      661 acatttttta tgtttatctc tagtattact ctttagacaa aaaaattgta gtaagaacta
      721 ttcatagagt gaatcgaaaa caatacgaaa atgtaaacat ttcctatacg tagtatatag
      781 agacaaaata gaagaaaccg ttcataattt tctgaccaat gaagaatcat caacgctatc
      841 actttctgtt cacaaagtat gcgcaatcca catcggtata gaatataatc ggggatgcct
      901 ttatcttgaa aaaatgcacc cgcagcttcg ctagtaatca gtaaacgcgg gaagtggagt
      961 caggcttttt ttatggaaga gaaaatagac accaaagtag ccttcttcta accttaacgg
     1021 acctacagtg caaaaagtta tcaagagact gcattataga gcgcacaaag gagaaaaaaa
     1081 gtaatctaag atgctttgtt agaaaaatag cgctctcggg atgcattttt gtagaacaaa
     1141 aaagaagtat agattctttg ttggtaaaat agcgctctcg cgttgcattt ctgttctgta
     1201 aaaatgcagc tcagattctt tgtttgaaaa attagcgctc tcgcgttgca tttttgtttt
     1261 acaaaaatga agcacagatt cttcgttggt aaaatagcgc tttcgcgttg catttctgtt
     1321 ctgtaaaaat gcagctcaga ttctttgttt gaaaaattag cgctctcgcg ttgcattttt
     1381 gttctacaaa atgaagcaca gatgcttcgt tcaggtggca cttttcgggg aaatgtgcgc
     1441 ggaaccccta tttgtttatt tttctaaata cattcaaata tgtatccgct catgagacaa
     1501 taaccctgat aaatgcttca ataatattga aaaaggaaga gtatgagtat tcaacatttc
     1561 cgtgtcgccc ttattccctt ttttgcggca ttttgccttc ctgtttttgc tcacccagaa
     1621 acgctggtga aagtaaaaga tgctgaagat cagttgggtg cacgagtggg ttacatcgaa
     1681 ctggatctca acagcggtaa gatccttgag agttttcgcc ccgaagaacg ttttccaatg
     1741 atgagcactt ttaaagttct gctatgtggc gcggtattat cccgtattga cgccgggcaa
     1801 gagcaactcg gtcgccgcat acactattct cagaatgact tggttgagta ctcaccagtc
     1861 acagaaaagc atcttacgga tggcatgaca gtaagagaat tatgcagtgc tgccataacc
     1921 atgagtgata acactgcggc caacttactt ctgacaacga tcggaggacc gaaggagcta
     1981 accgcttttt tgcacaacat gggggatcat gtaactcgcc ttgatcgttg ggaaccggag
     2041 ctgaatgaag ccataccaaa cgacgagcgt gacaccacga tgcctgtagc aatggcaaca
     2101 acgttgcgca aactattaac tggcgaacta cttactctag cttcccggca acaattaata
     2161 gactggatgg aggcggataa agttgcagga ccacttctgc gctcggccct tccggctggc
     2221 tggtttattg ctgataaatc tggagccggt gagcgtgggt ctcgcggtat cattgcagca
     2281 ctggggccag atggtaagcc ctcccgtatc gtagttatct acacgacggg gagtcaggca
     2341 actatggatg aacgaaatag acagatcgct gagataggtg cctcactgat taagcattgg
     2401 taactgtcag accaagttta ctcatatata ctttagattg atttaaaact tcatttttaa
     2461 tttaaaagga tctaggtgaa gatccttttt gataatctca tgaccaaaat cccttaacgt
     2521 gagttttcgt tccactgagc gtcagacccc gtagaaaaga tcaaaggatc ttcttgagat
     2581 cctttttttc tgcgcgtaat ctgctgcttg caaacaaaaa aaccaccgct accagcggtg
     2641 gtttgtttgc cggatcaaga gctaccaact ctttttccga aggtaactgg cttcagcaga
     2701 gcgcagatac caaatactgt ccttctagtg tagccgtagt taggccacca cttcaagaac
     2761 tctgtagcac cgcctacata cctcgctctg ctaatcctgt taccagtggc tgctgccagt
     2821 ggcgataagt cgtgtcttac cgggttggac tcaagacgat agttaccgga taaggcgcag
     2881 cggtcgggct gaacgggggg ttcgtgcaca cagcccagct tggagcgaac gacctacacc
     2941 gaactgagat acctacagcg tgagctatga gaaagcgcca cgcttcccga agggagaaag
     3001 gcggacaggt atccggtaag cggcagggtc ggaacaggag agcgcacgag ggagcttcca
     3061 gggggaaacg cctggtatct ttatagtcct gtcgggtttc gccacctctg acttgagcgt
     3121 cgatttttgt gatgctcgtc aggggggcgg agcctatgga aaaacgccag caacgcggcc
     3181 tttttacggt tcctggcctt ttgctggcct tttgctcaca tgttctttcc tgcgttatcc
     3241 cctgattctg tggataaccg tattaccgcc tttgagtgag ctgataccgc tcgccgcagc
     3301 cgaacgaccg agcgcagcga gtcagtgagc gaggaagcgg aagagcgccc aatacgcaaa
     3361 ccgcctctcc ccgcgcgttg gccgattcat taatgcagct ggcacgacag gtttcccgac
     3421 tggaaagcgg gcagtgagcg caacgcaatt aatgtgagtt acctcactca ttaggcaccc
     3481 caggctttac actttatgct tccggctcct atgttgtgtg gaattgtgag cggataacaa
     3541 tttcacacag gaaacagcta tgaccatgat tacgccaagc gcgcaattaa ccctcactaa
     3601 agggaacaaa agctggagct cagtttatca ttatcaatac tcgccatttc aaagaatacg
     3661 taaataatta atagtagtga ttttcctaac tttatttagt caaaaaatta gccttttaat
     3721 tctgctgtaa cccgtacatg cccaaaatag ggggcgggtt acacagaata tataacatcg
     3781 taggtgtctg ggtgaacagt ttattcctgg catccactaa atataatgga gcccgctttt
     3841 taagctggca tccagaaaaa aaaagaatcc cagcaccaaa atattgtttt cttcaccaac
     3901 catcagttca taggtccatt ctcttagcgc aactacagag aacaggggca caaacaggca
     3961 aaaaacgggc acaacctcaa tggagtgatg caacctgcct ggagtaaatg atgacacaag
     4021 gcaattgacc cacgcatgta tctatctcat tttcttacac cttctattac cttctgctct
     4081 ctctgatttg gaaaaagctg aaaaaaaagg ttgaaaccag ttccctgaaa ttattcccct
     4141 acttgactaa taagtatata aagacggtag gtattgattg taattctgta aatctatttc
     4201 ttaaacttct taaattctac ttttatagtt agtctttttt ttagttttaa aacaccagaa
     4261 cttagtttcg acggattcta gaactagtgg atcccccggg ctgcaggaat tcgatatcaa
     4321 gcttatcgat accgtcgacc tcgagtcatg taattagtta tgtcacgctt acattcacgc
     4381 cctcccccca catccgctct aaccgaaaag gaaggagtta gacaacctga agtctaggtc
     4441 cctatttatt tttttatagt tatgttagta ttaagaacgt tatttatatt tcaaattttt
     4501 cttttttttc tgtacagacg cgtgtacgca tgtaacatta tactgaaaac cttgcttgag
     4561 aaggttttgg gacgctcgaa ggctttaatt tgcggccggt acccaattcg ccctatagtg
     4621 agtcgtatta cgcgcgctca ctggccgtcg ttttacaacg tcgtgactgg gaaaaccctg
     4681 gcgttaccca acttaatcgc cttgcagcac atcccccttt cgccagctgg cgtaatagcg
     4741 aagaggcccg caccgatcgc ccttcccaac agttgcgcag cctgaatggc gaatggcgcg
     4801 acgcgccctg tagcggcgca ttaagcgcgg cgggtgtggt ggttacgcgc agcgtgaccg
     4861 ctacacttgc cagcgcccta gcgcccgctc ctttcgcttt cttcccttcc tttctcgcca
     4921 cgttcgccgg ctttccccgt caagctctaa atcgggggct ccctttaggg ttccgattta
     4981 gtgctttacg gcacctcgac cccaaaaaac ttgattaggg tgatggttca cgtagtgggc
     5041 catcgccctg atagacggtt tttcgccctt tgacgttgga gtccacgttc tttaatagtg
     5101 gactcttgtt ccaaactgga acaacactca accctatctc ggtctattct tttgatttat
     5161 aagggatttt gccgatttcg gcctattggt taaaaaatga gctgatttaa caaaaattta
     5221 acgcgaattt taacaaaata ttaacgttta caatttcctg atgcggtatt ttctccttac
     5281 gcatctgtgc ggtatttcac accgcatagg caagtgcaca aacaatactt aaataaatac
     5341 tactcagtaa taacctattt cttagcattt ttgacgaaat ttgctatttt gttagagtct
     5401 tttacaccat ttgtctccac acctccgctt acatcaacac caataacgcc atttaatcta
     5461 agcgcatcac caacattttc tggcgtcagt ccaccagcta acataaaatg taagctttcg
     5521 gggctctctt gccttccaac ccagtcagaa atcgagttcc aatccaaaag ttcacctgtc
     5581 ccacctgctt ctgaatcaaa caagggaata aacgaatgag gtttctgtga agctgcactg
     5641 agtagtatgt tgcagtcttt tggaaatacg agtcttttaa taactggcaa accgaggaac
     5701 tcttggtatt cttgccacga ctcatctcca tgcagttgga cgatatcaat gccgtaatca
     5761 ttgaccagag ccaaaacatc ctccttaggt tgattacgaa acacgccaac caagtatttc
     5821 ggagtgcctg aactattttt atatgctttt acaagacttg aaattttcct tgcaataacc
     5881 gggtcaattg ttctctttct attgggcaca catataatac ccagcaagtc agcatcggaa
     5941 tctagagcac attctgcggc ctctgtgctc tgcaagccgc aaactttcac caatggacca
     6001 gaactacctg tgaaattaat aacagacata ctccaagctg cctttgtgtg cttaatcacg
     6061 tatactcacg tgctcaatag tcaccaatgc cctccctctt ggccctctcc ttttcttttt
     6121 tcgaccgaat taattcttaa tcggcaaaaa aagaaaagct ccggatcaag attgtacgta
     6181 aggtgacaag ctatttttca ataaagaata tcttccacta ctgccatctg gcgtcataac
     6241 tgcaaagtac acatatatta cgatgctgtc tattaaatgc ttcctatatt atatatatag
     6301 taatgtcgtt tatggtgcac tctcagtaca atctgctctg atgccgcata gttaagccag
     6361 ccccgacacc cgccaacacc cgctgacgcg ccctgacggg cttgtctgct cccggcatcc
     6421 gcttacagac aagctgtgac cgtctccggg agctgcatgt gtcagaggtt ttcaccgtca
     6481 tcaccgaaac gcgcga
//
