# Supplementary material for: Pydna: a simulation and documentation tool for DNA assembly strategies using python
Source: BMC Bioinformatics. 2015 May 2;16(1):142. doi: 10.1186/s12859-015-0544-x (PMC4472420; doi:10.1186/s12859-015-0544-x)
Supplement: Additional file 2: — This compressed file has a folder structure containing six examples of pydna usage, including the code used to produce the examples depicted in this article. [file 12859_2015_544_MOESM2_ESM.zip › supplementary data/32_expression_vectors_mumberg_1995/expected output/p424ADH.gb]

LOCUS       .                       7341 bp    DNA     circular UNK 19-JUN-2014
DEFINITION  .
ACCESSION   <unknown id>
VERSION     <unknown id>
KEYWORDS    .
SOURCE      .
  ORGANISM  .
            .
FEATURES             Location/Qualifiers
ORIGIN
        1 gacgaaaggg cctcgtgata cgcctatttt tataggttaa tgtcatgata ataatggttt
       61 cttaatatga tccaatatca aaggaaatga tagcattgaa ggatgagact aatccaattg
      121 aggagtggca gcatatagaa cagctaaagg gtagtgctga aggaagcata cgataccccg
      181 catggaatgg gataatatca caggaggtac tagactacct ttcatcctac ataaatagac
      241 gcatataagt acgcatttaa gcataaacac gcactatgcc gttcttctca tgtatatata
      301 tatacaggca acacgcagat ataggtgcga cgtgaacagt gagctgtatg tgcgcagctc
      361 gcgttgcatt ttcggaagcg ctcgttttcg gaaacgcttt gaagttccta ttccgaagtt
      421 cctattctct agaaagtata ggaacttcag agcgcttttg aaaaccaaaa gcgctctgaa
      481 gacgcacttt caaaaaacca aaaacgcacc ggactgtaac gagctactaa aatattgcga
      541 ataccgcttc cacaaacatt gctcaaaagt atctctttgc tatatatctc tgtgctatat
      601 ccctatataa cctacccatc cacctttcgc tccttgaact tgcatctaaa ctcgacctct
      661 acatttttta tgtttatctc tagtattact ctttagacaa aaaaattgta gtaagaacta
      721 ttcatagagt gaatcgaaaa caatacgaaa atgtaaacat ttcctatacg tagtatatag
      781 agacaaaata gaagaaaccg ttcataattt tctgaccaat gaagaatcat caacgctatc
      841 actttctgtt cacaaagtat gcgcaatcca catcggtata gaatataatc ggggatgcct
      901 ttatcttgaa aaaatgcacc cgcagcttcg ctagtaatca gtaaacgcgg gaagtggagt
      961 caggcttttt ttatggaaga gaaaatagac accaaagtag ccttcttcta accttaacgg
     1021 acctacagtg caaaaagtta tcaagagact gcattataga gcgcacaaag gagaaaaaaa
     1081 gtaatctaag atgctttgtt agaaaaatag cgctctcggg atgcattttt gtagaacaaa
     1141 aaagaagtat agattctttg ttggtaaaat agcgctctcg cgttgcattt ctgttctgta
     1201 aaaatgcagc tcagattctt tgtttgaaaa attagcgctc tcgcgttgca tttttgtttt
     1261 acaaaaatga agcacagatt cttcgttggt aaaatagcgc tttcgcgttg catttctgtt
     1321 ctgtaaaaat gcagctcaga ttctttgttt gaaaaattag cgctctcgcg ttgcattttt
     1381 gttctacaaa atgaagcaca gatgcttcgt tcaggtggca cttttcgggg aaatgtgcgc
     1441 ggaaccccta tttgtttatt tttctaaata cattcaaata tgtatccgct catgagacaa
     1501 taaccctgat aaatgcttca ataatattga aaaaggaaga gtatgagtat tcaacatttc
     1561 cgtgtcgccc ttattccctt ttttgcggca ttttgccttc ctgtttttgc tcacccagaa
     1621 acgctggtga aagtaaaaga tgctgaagat cagttgggtg cacgagtggg ttacatcgaa
     1681 ctggatctca acagcggtaa gatccttgag agttttcgcc ccgaagaacg ttttccaatg
     1741 atgagcactt ttaaagttct gctatgtggc gcggtattat cccgtattga cgccgggcaa
     1801 gagcaactcg gtcgccgcat acactattct cagaatgact tggttgagta ctcaccagtc
     1861 acagaaaagc atcttacgga tggcatgaca gtaagagaat tatgcagtgc tgccataacc
     1921 atgagtgata acactgcggc caacttactt ctgacaacga tcggaggacc gaaggagcta
     1981 accgcttttt tgcacaacat gggggatcat gtaactcgcc ttgatcgttg ggaaccggag
     2041 ctgaatgaag ccataccaaa cgacgagcgt gacaccacga tgcctgtagc aatggcaaca
     2101 acgttgcgca aactattaac tggcgaacta cttactctag cttcccggca acaattaata
     2161 gactggatgg aggcggataa agttgcagga ccacttctgc gctcggccct tccggctggc
     2221 tggtttattg ctgataaatc tggagccggt gagcgtgggt ctcgcggtat cattgcagca
     2281 ctggggccag atggtaagcc ctcccgtatc gtagttatct acacgacggg gagtcaggca
     2341 actatggatg aacgaaatag acagatcgct gagataggtg cctcactgat taagcattgg
     2401 taactgtcag accaagttta ctcatatata ctttagattg atttaaaact tcatttttaa
     2461 tttaaaagga tctaggtgaa gatccttttt gataatctca tgaccaaaat cccttaacgt
     2521 gagttttcgt tccactgagc gtcagacccc gtagaaaaga tcaaaggatc ttcttgagat
     2581 cctttttttc tgcgcgtaat ctgctgcttg caaacaaaaa aaccaccgct accagcggtg
     2641 gtttgtttgc cggatcaaga gctaccaact ctttttccga aggtaactgg cttcagcaga
     2701 gcgcagatac caaatactgt ccttctagtg tagccgtagt taggccacca cttcaagaac
     2761 tctgtagcac cgcctacata cctcgctctg ctaatcctgt taccagtggc tgctgccagt
     2821 ggcgataagt cgtgtcttac cgggttggac tcaagacgat agttaccgga taaggcgcag
     2881 cggtcgggct gaacgggggg ttcgtgcaca cagcccagct tggagcgaac gacctacacc
     2941 gaactgagat acctacagcg tgagctatga gaaagcgcca cgcttcccga agggagaaag
     3001 gcggacaggt atccggtaag cggcagggtc ggaacaggag agcgcacgag ggagcttcca
     3061 gggggaaacg cctggtatct ttatagtcct gtcgggtttc gccacctctg acttgagcgt
     3121 cgatttttgt gatgctcgtc aggggggcgg agcctatgga aaaacgccag caacgcggcc
     3181 tttttacggt tcctggcctt ttgctggcct tttgctcaca tgttctttcc tgcgttatcc
     3241 cctgattctg tggataaccg tattaccgcc tttgagtgag ctgataccgc tcgccgcagc
     3301 cgaacgaccg agcgcagcga gtcagtgagc gaggaagcgg aagagcgccc aatacgcaaa
     3361 ccgcctctcc ccgcgcgttg gccgattcat taatgcagct ggcacgacag gtttcccgac
     3421 tggaaagcgg gcagtgagcg caacgcaatt aatgtgagtt acctcactca ttaggcaccc
     3481 caggctttac actttatgct tccggctcct atgttgtgtg gaattgtgag cggataacaa
     3541 tttcacacag gaaacagcta tgaccatgat tacgccaagc gcgcaattaa ccctcactaa
     3601 agggaacaaa agctggagct ctaaaacaag aagagggttg actacatcac gatgaggggg
     3661 atcgaagaaa tgatggtaaa tgaaatagga aatcaaggag catgaaggca aaagacaaat
     3721 ataagggtcg aacgaaaaat aaagtgaaaa gtgttgatat gatgtatttg gctttgcggc
     3781 gccgaaaaaa cgagtttacg caattgcaca atcatgctga ctctgtggcg gacccgcgct
     3841 cttgccggcc cggcgataac gctgggcgtg aggctgtgcc cggcggagtt ttttgcgcct
     3901 gcattttcca aggtttaccc tgcgctaagg ggcgagattg gagaagcaat aagaatgccg
     3961 gttggggttg cgatgatgac gaccacgaca actggtgtca ttatttaagt tgccgaaaga
     4021 acctgagtgc atttgcaaca tgagtatact agaagaatga gccaagactt gcgagacgcg
     4081 agtttgccgg tggtgcgaac aatagagcga ccatgacctt gaaggtgaga cgcgcataac
     4141 cgctagagta ctttgaagag gaaacagcaa tagggttgct accagtataa atagacaggt
     4201 acatacaaca ctggaaatgg ttgtctgttt gagtacgctt tcaattcatt tgggtgtgca
     4261 ctttattatg ttacaatatg gaagggaact ttacacttct cctatgcaca tatattaatt
     4321 aaagtccaat gctagtagag aaggggggta acacccctcc gcgctctttt ccgatttttt
     4381 tctaaaccgt ggaatatttc ggatatcctt ttgttgtttc cgggtgtaca atatggactt
     4441 cctcttttct ggcaaccaaa cccatacatc gggattccta taataccttc gttggtctcc
     4501 ctaacatgta ggtggcggag gggagatata caatagaaca gataccagac aagacataat
     4561 gggctaaaca agactacacc aattacactg cctcattgat ggtggtacat aacgaactaa
     4621 tactgtagcc ctagacttga tagccatcat catatcgaag tttcactacc ctttttccat
     4681 ttgccatcta ttgaagtaat aataggcgca tgcaacttct tttctttttt tttcttttct
     4741 ctctcccccg ttgttgtctc accatatccg caatgacaaa aaaatgatgg aagacactaa
     4801 aggaaaaaat taacgacaaa gacagcacca acagatgtcg ttgttccaga gctgatgagg
     4861 ggtatctcga agcacacgaa actttttcct tccttcattc acgcacacta ctctctaatg
     4921 agcaacggta tacggccttc cttccagtta cttgaatttg aaataaaaaa aagtttgctg
     4981 tcttgctatc aagtataaat agacctgcaa ttattaatct tttgtttcct cgtcattgtt
     5041 ctcgttccct ttcttccttg tttctttttc tgcacaatat ttcaagctat accaagcata
     5101 caatcaacta tctcatatac atctagaact agtggatccc ccgggctgca ggaattcgat
     5161 atcaagctta tcgataccgt cgacctcgag tcatgtaatt agttatgtca cgcttacatt
     5221 cacgccctcc ccccacatcc gctctaaccg aaaaggaagg agttagacaa cctgaagtct
     5281 aggtccctat ttattttttt atagttatgt tagtattaag aacgttattt atatttcaaa
     5341 tttttctttt ttttctgtac agacgcgtgt acgcatgtaa cattatactg aaaaccttgc
     5401 ttgagaaggt tttgggacgc tcgaaggctt taatttgcgg ccggtaccca attcgcccta
     5461 tagtgagtcg tattacgcgc gctcactggc cgtcgtttta caacgtcgtg actgggaaaa
     5521 ccctggcgtt acccaactta atcgccttgc agcacatccc cctttcgcca gctggcgtaa
     5581 tagcgaagag gcccgcaccg atcgcccttc ccaacagttg cgcagcctga atggcgaatg
     5641 gcgcgacgcg ccctgtagcg gcgcattaag cgcggcgggt gtggtggtta cgcgcagcgt
     5701 gaccgctaca cttgccagcg ccctagcgcc cgctcctttc gctttcttcc cttcctttct
     5761 cgccacgttc gccggctttc cccgtcaagc tctaaatcgg gggctccctt tagggttccg
     5821 atttagtgct ttacggcacc tcgaccccaa aaaacttgat tagggtgatg gttcacgtag
     5881 tgggccatcg ccctgataga cggtttttcg ccctttgacg ttggagtcca cgttctttaa
     5941 tagtggactc ttgttccaaa ctggaacaac actcaaccct atctcggtct attcttttga
     6001 tttataaggg attttgccga tttcggccta ttggttaaaa aatgagctga tttaacaaaa
     6061 atttaacgcg aattttaaca aaatattaac gtttacaatt tcctgatgcg gtattttctc
     6121 cttacgcatc tgtgcggtat ttcacaccgc ataggcaagt gcacaaacaa tacttaaata
     6181 aatactactc agtaataacc tatttcttag catttttgac gaaatttgct attttgttag
     6241 agtcttttac accatttgtc tccacacctc cgcttacatc aacaccaata acgccattta
     6301 atctaagcgc atcaccaaca ttttctggcg tcagtccacc agctaacata aaatgtaagc
     6361 tttcggggct ctcttgcctt ccaacccagt cagaaatcga gttccaatcc aaaagttcac
     6421 ctgtcccacc tgcttctgaa tcaaacaagg gaataaacga atgaggtttc tgtgaagctg
     6481 cactgagtag tatgttgcag tcttttggaa atacgagtct tttaataact ggcaaaccga
     6541 ggaactcttg gtattcttgc cacgactcat ctccatgcag ttggacgata tcaatgccgt
     6601 aatcattgac cagagccaaa acatcctcct taggttgatt acgaaacacg ccaaccaagt
     6661 atttcggagt gcctgaacta tttttatatg cttttacaag acttgaaatt ttccttgcaa
     6721 taaccgggtc aattgttctc tttctattgg gcacacatat aatacccagc aagtcagcat
     6781 cggaatctag agcacattct gcggcctctg tgctctgcaa gccgcaaact ttcaccaatg
     6841 gaccagaact acctgtgaaa ttaataacag acatactcca agctgccttt gtgtgcttaa
     6901 tcacgtatac tcacgtgctc aatagtcacc aatgccctcc ctcttggccc tctccttttc
     6961 ttttttcgac cgaattaatt cttaatcggc aaaaaaagaa aagctccgga tcaagattgt
     7021 acgtaaggtg acaagctatt tttcaataaa gaatatcttc cactactgcc atctggcgtc
     7081 ataactgcaa agtacacata tattacgatg ctgtctatta aatgcttcct atattatata
     7141 tatagtaatg tcgtttatgg tgcactctca gtacaatctg ctctgatgcc gcatagttaa
     7201 gccagccccg acacccgcca acacccgctg acgcgccctg acgggcttgt ctgctcccgg
     7261 catccgctta cagacaagct gtgaccgtct ccgggagctg catgtgtcag aggttttcac
     7321 cgtcatcacc gaaacgcgcg a
//
