# Supplementary material for: Pydna: a simulation and documentation tool for DNA assembly strategies using python
Source: BMC Bioinformatics. 2015 May 2;16(1):142. doi: 10.1186/s12859-015-0544-x (PMC4472420; doi:10.1186/s12859-015-0544-x)
Supplement: Additional file 2: — This compressed file has a folder structure containing six examples of pydna usage, including the code used to produce the examples depicted in this article. [file 12859_2015_544_MOESM2_ESM.zip › supplementary data/32_expression_vectors_mumberg_1995/expected output/p423TEF.gb]

LOCUS       .                       5469 bp    DNA     circular UNK 19-JUN-2014
DEFINITION  .
ACCESSION   <unknown id>
VERSION     <unknown id>
KEYWORDS    .
SOURCE      .
  ORGANISM  .
            .
FEATURES             Location/Qualifiers
ORIGIN
        1 gacgaaaggg cctcgtgata cgcctatttt tataggttaa tgtcatgata ataatggttt
       61 cttagatgat ccaatatcaa aggaaatgat agcattgaag gatgagacta atccaattga
      121 ggagtggcag catatagaac agctaaaggg tagtgctgaa ggaagcatac gataccccgc
      181 atggaatggg ataatatcac aggaggtact agactacctt tcatcctaca taaatagacg
      241 catataagta cgcatttaag cataaacacg cactatgccg ttcttctcat gtatatatat
      301 atacaggcaa cacgcagata taggtgcgac gtgaacagtg agctgtatgt gcgcagctcg
      361 cgttgcattt tcggaagcgc tcgttttcgg aaacgctttg aagttcctat tccgaagttc
      421 ctattctcta gaaagtatag gaacttcaga gcgcttttga aaaccaaaag cgctctgaag
      481 acgcactttc aaaaaaccaa aaacgcaccg gactgtaacg agctactaaa atattgcgaa
      541 taccgcttcc acaaacattg ctcaaaagta tctctttgct atatatctct gtgctatatc
      601 cctatataac ctacccatcc acctttcgct ccttgaactt gcatctaaac tcgacctcta
      661 cattttttat gtttatctct agtattactc tttagacaaa aaaattgtag taagaactat
      721 tcatagagtg aatcgaaaac aatacgaaaa tgtaaacatt tcctatacgt agtatataga
      781 gacaaaatag aagaaaccgt tcataatttt ctgaccaatg aagaatcatc aacgctatca
      841 ctttctgttc acaaagtatg cgcaatccac atcggtatag aatataatcg gggatgcctt
      901 tatcttgaaa aaatgcaccc gcagcttcgc tagtaatcag taaacgcggg aagtggagtc
      961 aggctttttt tatggaagag aaaatagaca ccaaagtagc cttcttctaa ccttaacgga
     1021 cctacagtgc aaaaagttat caagagactg cattatagag cgcacaaagg agaaaaaaag
     1081 taatctaaga tgctttgtta gaaaaatagc gctctcggga tgcatttttg tagaacaaaa
     1141 aagaagtata gattctttgt tggtaaaata gcgctctcgc gttgcatttc tgttctgtaa
     1201 aaatgcagct cagattcttt gtttgaaaaa ttagcgctct cgcgttgcat ttttgtttta
     1261 caaaaatgaa gcacagattc ttcgttggta aaatagcgct ttcgcgttgc atttctgttc
     1321 tgtaaaaatg cagctcagat tctttgtttg aaaaattagc gctctcgcgt tgcatttttg
     1381 ttctacaaaa tgaagcacag atgcttcgtt caggtggcac ttttcgggga aatgtgcgcg
     1441 gaacccctat ttgtttattt ttctaaatac attcaaatat gtatccgctc atgagacaat
     1501 aaccctgata aatgcttcaa taatattgaa aaaggaagag tatgagtatt caacatttcc
     1561 gtgtcgccct tattcccttt tttgcggcat tttgccttcc tgtttttgct cacccagaaa
     1621 cgctggtgaa agtaaaagat gctgaagatc agttgggtgc acgagtgggt tacatcgaac
     1681 tggatctcaa cagcggtaag atccttgaga gttttcgccc cgaagaacgt tttccaatga
     1741 tgagcacttt taaagttctg ctatgtggcg cggtattatc ccgtattgac gccgggcaag
     1801 agcaactcgg tcgccgcata cactattctc agaatgactt ggttgagtac tcaccagtca
     1861 cagaaaagca tcttacggat ggcatgacag taagagaatt atgcagtgct gccataacca
     1921 tgagtgataa cactgcggcc aacttacttc tgacaacgat cggaggaccg aaggagctaa
     1981 ccgctttttt gcacaacatg ggggatcatg taactcgcct tgatcgttgg gaaccggagc
     2041 tgaatgaagc cataccaaac gacgagcgtg acaccacgat gcctgtagca atggcaacaa
     2101 cgttgcgcaa actattaact ggcgaactac ttactctagc ttcccggcaa caattaatag
     2161 actggatgga ggcggataaa gttgcaggac cacttctgcg ctcggccctt ccggctggct
     2221 ggtttattgc tgataaatct ggagccggtg agcgtgggtc tcgcggtatc attgcagcac
     2281 tggggccaga tggtaagccc tcccgtatcg tagttatcta cacgacgggg agtcaggcaa
     2341 ctatggatga acgaaataga cagatcgctg agataggtgc ctcactgatt aagcattggt
     2401 aactgtcaga ccaagtttac tcatatatac tttagattga tttaaaactt catttttaat
     2461 ttaaaaggat ctaggtgaag atcctttttg ataatctcat gaccaaaatc ccttaacgtg
     2521 agttttcgtt ccactgagcg tcagaccccg tagaaaagat caaaggatct tcttgagatc
     2581 ctttttttct gcgcgtaatc tgctgcttgc aaacaaaaaa accaccgcta ccagcggtgg
     2641 tttgtttgcc ggatcaagag ctaccaactc tttttccgaa ggtaactggc ttcagcagag
     2701 cgcagatacc aaatactgtc cttctagtgt agccgtagtt aggccaccac ttcaagaact
     2761 ctgtagcacc gcctacatac ctcgctctgc taatcctgtt accagtggct gctgccagtg
     2821 gcgataagtc gtgtcttacc gggttggact caagacgata gttaccggat aaggcgcagc
     2881 ggtcgggctg aacggggggt tcgtgcacac agcccagctt ggagcgaacg acctacaccg
     2941 aactgagata cctacagcgt gagctatgag aaagcgccac gcttcccgaa gggagaaagg
     3001 cggacaggta tccggtaagc ggcagggtcg gaacaggaga gcgcacgagg gagcttccag
     3061 ggggaaacgc ctggtatctt tatagtcctg tcgggtttcg ccacctctga cttgagcgtc
     3121 gatttttgtg atgctcgtca ggggggcgga gcctatggaa aaacgccagc aacgcggcct
     3181 ttttacggtt cctggccttt tgctggcctt ttgctcacat gttctttcct gcgttatccc
     3241 ctgattctgt ggataaccgt attaccgcct ttgagtgagc tgataccgct cgccgcagcc
     3301 gaacgaccga gcgcagcgag tcagtgagcg aggaagcgga agagcgccca atacgcaaac
     3361 cgcctctccc cgcgcgttgg ccgattcatt aatgcagctg gcacgacagg tttcccgact
     3421 ggaaagcggg cagtgagcgc aacgcaatta atgtgagtta cctcactcat taggcacccc
     3481 aggctttaca ctttatgctt ccggctccta tgttgtgtgg aattgtgagc ggataacaat
     3541 ttcacacagg aaacagctat gaccatgatt acgccaagcg cgcaattaac cctcactaaa
     3601 gggaacaaaa gctggagctc atagcttcaa aatgtttcta ctcctttttt actcttccag
     3661 attttctcgg actccgcgca tcgccgtacc acttcaaaac acccaagcac agcatactaa
     3721 atttcccctc tttcttcctc tagggtgtcg ttaattaccc gtactaaagg tttggaaaag
     3781 aaaaaagaga ccgcctcgtt tctttttctt cgtcgaaaaa ggcaataaaa atttttatca
     3841 cgtttctttt tcttgaaaat tttttttttg atttttttct ctttcgatga cctcccattg
     3901 atatttaagt taataaacgg tcttcaattt ctcaagtttc agtttcattt ttcttgttct
     3961 attacaactt tttttacttc ttgctcatta gaaagaaagc atagcaatct aatctaagtt
     4021 ttctagaact agtggatccc ccgggctgca ggaattcgat atcaagctta tcgataccgt
     4081 cgacctcgag tcatgtaatt agttatgtca cgcttacatt cacgccctcc ccccacatcc
     4141 gctctaaccg aaaaggaagg agttagacaa cctgaagtct aggtccctat ttattttttt
     4201 atagttatgt tagtattaag aacgttattt atatttcaaa tttttctttt ttttctgtac
     4261 agacgcgtgt acgcatgtaa cattatactg aaaaccttgc ttgagaaggt tttgggacgc
     4321 tcgaaggctt taatttgcgg ccggtaccat tgggcgaggt ggcttctctt atggcaaccg
     4381 caagagcctt gaacgcactc tcactacggt gatgatcatt cttgcctcgc agacaatcaa
     4441 cgtggagggt aattctgcta gcctctgcaa agctttcaag aaaatgcggg atcatctcgc
     4501 aagagagatc tcctactttc tccctttgca aaccaagttc gacaactgcg tacggcctgt
     4561 tcgaaagatc taccaccgct ctggaaagtg cctcatccaa aggcgcaaat cctgatccaa
     4621 acctttttac tccacgcgcc agtagggcct ctttaaaagc ttgaccgaga gcaatcccgc
     4681 agtcttcagt ggtgtgatgg tcgtctatgt gtaagtcacc aatgcactca acgattagcg
     4741 accagccgga atgcttggcc agagcatgta tcatatggtc cagaaaccct atacctgtgt
     4801 ggacgttaat cacttgcgat tgtgtggcct gttctgctac tgcttctgcc tctttttctg
     4861 ggaagatcga gtgctctatc gctaggggac caccctttaa agagatcgca atctgaatct
     4921 tggtttcatt tgtaatacgc tttactaggg ctttctgctc tgtcatcttt gccttcgttt
     4981 atcttgcctg ctcatttttt agtatattct tcgaagaaat cacattactt tatataatgt
     5041 ataattcatt atgtgataat gccaatcgct aagaaaaaaa aagagtcatc cgctagggga
     5101 aaaaaaaaaa tgaaaatcat taccgaggca taaaaaaata tagagtgtac tagaggaggc
     5161 caagagtaat agaaaaagaa aattgcggga aaggactgtg ttatgacttc cctgactaat
     5221 gccgtgttca aacgatacct ggcagtgact cctagcgctc accaagctct taaaacggga
     5281 atttatggtg cactctcagt acaatctgct ctgatgccgc atagttaagc cagccccgac
     5341 acccgccaac acccgctgac gcgccctgac gggcttgtct gctcccggca tccgcttaca
     5401 gacaagctgt gaccgtctcc gggagctgca tgtgtcagag gttttcaccg tcatcaccga
     5461 aacgcgcga
//
