# Supplementary material for: Pydna: a simulation and documentation tool for DNA assembly strategies using python
Source: BMC Bioinformatics. 2015 May 2;16(1):142. doi: 10.1186/s12859-015-0544-x (PMC4472420; doi:10.1186/s12859-015-0544-x)
Supplement: Additional file 2: — This compressed file has a folder structure containing six examples of pydna usage, including the code used to produce the examples depicted in this article. [file 12859_2015_544_MOESM2_ESM.zip › supplementary data/32_expression_vectors_mumberg_1995/expected output/p423ADH.gb]

LOCUS       .                       6568 bp    DNA     circular UNK 19-JUN-2014
DEFINITION  .
ACCESSION   <unknown id>
VERSION     <unknown id>
KEYWORDS    .
SOURCE      .
  ORGANISM  .
            .
FEATURES             Location/Qualifiers
ORIGIN
        1 gacgaaaggg cctcgtgata cgcctatttt tataggttaa tgtcatgata ataatggttt
       61 cttagatgat ccaatatcaa aggaaatgat agcattgaag gatgagacta atccaattga
      121 ggagtggcag catatagaac agctaaaggg tagtgctgaa ggaagcatac gataccccgc
      181 atggaatggg ataatatcac aggaggtact agactacctt tcatcctaca taaatagacg
      241 catataagta cgcatttaag cataaacacg cactatgccg ttcttctcat gtatatatat
      301 atacaggcaa cacgcagata taggtgcgac gtgaacagtg agctgtatgt gcgcagctcg
      361 cgttgcattt tcggaagcgc tcgttttcgg aaacgctttg aagttcctat tccgaagttc
      421 ctattctcta gaaagtatag gaacttcaga gcgcttttga aaaccaaaag cgctctgaag
      481 acgcactttc aaaaaaccaa aaacgcaccg gactgtaacg agctactaaa atattgcgaa
      541 taccgcttcc acaaacattg ctcaaaagta tctctttgct atatatctct gtgctatatc
      601 cctatataac ctacccatcc acctttcgct ccttgaactt gcatctaaac tcgacctcta
      661 cattttttat gtttatctct agtattactc tttagacaaa aaaattgtag taagaactat
      721 tcatagagtg aatcgaaaac aatacgaaaa tgtaaacatt tcctatacgt agtatataga
      781 gacaaaatag aagaaaccgt tcataatttt ctgaccaatg aagaatcatc aacgctatca
      841 ctttctgttc acaaagtatg cgcaatccac atcggtatag aatataatcg gggatgcctt
      901 tatcttgaaa aaatgcaccc gcagcttcgc tagtaatcag taaacgcggg aagtggagtc
      961 aggctttttt tatggaagag aaaatagaca ccaaagtagc cttcttctaa ccttaacgga
     1021 cctacagtgc aaaaagttat caagagactg cattatagag cgcacaaagg agaaaaaaag
     1081 taatctaaga tgctttgtta gaaaaatagc gctctcggga tgcatttttg tagaacaaaa
     1141 aagaagtata gattctttgt tggtaaaata gcgctctcgc gttgcatttc tgttctgtaa
     1201 aaatgcagct cagattcttt gtttgaaaaa ttagcgctct cgcgttgcat ttttgtttta
     1261 caaaaatgaa gcacagattc ttcgttggta aaatagcgct ttcgcgttgc atttctgttc
     1321 tgtaaaaatg cagctcagat tctttgtttg aaaaattagc gctctcgcgt tgcatttttg
     1381 ttctacaaaa tgaagcacag atgcttcgtt caggtggcac ttttcgggga aatgtgcgcg
     1441 gaacccctat ttgtttattt ttctaaatac attcaaatat gtatccgctc atgagacaat
     1501 aaccctgata aatgcttcaa taatattgaa aaaggaagag tatgagtatt caacatttcc
     1561 gtgtcgccct tattcccttt tttgcggcat tttgccttcc tgtttttgct cacccagaaa
     1621 cgctggtgaa agtaaaagat gctgaagatc agttgggtgc acgagtgggt tacatcgaac
     1681 tggatctcaa cagcggtaag atccttgaga gttttcgccc cgaagaacgt tttccaatga
     1741 tgagcacttt taaagttctg ctatgtggcg cggtattatc ccgtattgac gccgggcaag
     1801 agcaactcgg tcgccgcata cactattctc agaatgactt ggttgagtac tcaccagtca
     1861 cagaaaagca tcttacggat ggcatgacag taagagaatt atgcagtgct gccataacca
     1921 tgagtgataa cactgcggcc aacttacttc tgacaacgat cggaggaccg aaggagctaa
     1981 ccgctttttt gcacaacatg ggggatcatg taactcgcct tgatcgttgg gaaccggagc
     2041 tgaatgaagc cataccaaac gacgagcgtg acaccacgat gcctgtagca atggcaacaa
     2101 cgttgcgcaa actattaact ggcgaactac ttactctagc ttcccggcaa caattaatag
     2161 actggatgga ggcggataaa gttgcaggac cacttctgcg ctcggccctt ccggctggct
     2221 ggtttattgc tgataaatct ggagccggtg agcgtgggtc tcgcggtatc attgcagcac
     2281 tggggccaga tggtaagccc tcccgtatcg tagttatcta cacgacgggg agtcaggcaa
     2341 ctatggatga acgaaataga cagatcgctg agataggtgc ctcactgatt aagcattggt
     2401 aactgtcaga ccaagtttac tcatatatac tttagattga tttaaaactt catttttaat
     2461 ttaaaaggat ctaggtgaag atcctttttg ataatctcat gaccaaaatc ccttaacgtg
     2521 agttttcgtt ccactgagcg tcagaccccg tagaaaagat caaaggatct tcttgagatc
     2581 ctttttttct gcgcgtaatc tgctgcttgc aaacaaaaaa accaccgcta ccagcggtgg
     2641 tttgtttgcc ggatcaagag ctaccaactc tttttccgaa ggtaactggc ttcagcagag
     2701 cgcagatacc aaatactgtc cttctagtgt agccgtagtt aggccaccac ttcaagaact
     2761 ctgtagcacc gcctacatac ctcgctctgc taatcctgtt accagtggct gctgccagtg
     2821 gcgataagtc gtgtcttacc gggttggact caagacgata gttaccggat aaggcgcagc
     2881 ggtcgggctg aacggggggt tcgtgcacac agcccagctt ggagcgaacg acctacaccg
     2941 aactgagata cctacagcgt gagctatgag aaagcgccac gcttcccgaa gggagaaagg
     3001 cggacaggta tccggtaagc ggcagggtcg gaacaggaga gcgcacgagg gagcttccag
     3061 ggggaaacgc ctggtatctt tatagtcctg tcgggtttcg ccacctctga cttgagcgtc
     3121 gatttttgtg atgctcgtca ggggggcgga gcctatggaa aaacgccagc aacgcggcct
     3181 ttttacggtt cctggccttt tgctggcctt ttgctcacat gttctttcct gcgttatccc
     3241 ctgattctgt ggataaccgt attaccgcct ttgagtgagc tgataccgct cgccgcagcc
     3301 gaacgaccga gcgcagcgag tcagtgagcg aggaagcgga agagcgccca atacgcaaac
     3361 cgcctctccc cgcgcgttgg ccgattcatt aatgcagctg gcacgacagg tttcccgact
     3421 ggaaagcggg cagtgagcgc aacgcaatta atgtgagtta cctcactcat taggcacccc
     3481 aggctttaca ctttatgctt ccggctccta tgttgtgtgg aattgtgagc ggataacaat
     3541 ttcacacagg aaacagctat gaccatgatt acgccaagcg cgcaattaac cctcactaaa
     3601 gggaacaaaa gctggagctc taaaacaaga agagggttga ctacatcacg atgaggggga
     3661 tcgaagaaat gatggtaaat gaaataggaa atcaaggagc atgaaggcaa aagacaaata
     3721 taagggtcga acgaaaaata aagtgaaaag tgttgatatg atgtatttgg ctttgcggcg
     3781 ccgaaaaaac gagtttacgc aattgcacaa tcatgctgac tctgtggcgg acccgcgctc
     3841 ttgccggccc ggcgataacg ctgggcgtga ggctgtgccc ggcggagttt tttgcgcctg
     3901 cattttccaa ggtttaccct gcgctaaggg gcgagattgg agaagcaata agaatgccgg
     3961 ttggggttgc gatgatgacg accacgacaa ctggtgtcat tatttaagtt gccgaaagaa
     4021 cctgagtgca tttgcaacat gagtatacta gaagaatgag ccaagacttg cgagacgcga
     4081 gtttgccggt ggtgcgaaca atagagcgac catgaccttg aaggtgagac gcgcataacc
     4141 gctagagtac tttgaagagg aaacagcaat agggttgcta ccagtataaa tagacaggta
     4201 catacaacac tggaaatggt tgtctgtttg agtacgcttt caattcattt gggtgtgcac
     4261 tttattatgt tacaatatgg aagggaactt tacacttctc ctatgcacat atattaatta
     4321 aagtccaatg ctagtagaga aggggggtaa cacccctccg cgctcttttc cgattttttt
     4381 ctaaaccgtg gaatatttcg gatatccttt tgttgtttcc gggtgtacaa tatggacttc
     4441 ctcttttctg gcaaccaaac ccatacatcg ggattcctat aataccttcg ttggtctccc
     4501 taacatgtag gtggcggagg ggagatatac aatagaacag ataccagaca agacataatg
     4561 ggctaaacaa gactacacca attacactgc ctcattgatg gtggtacata acgaactaat
     4621 actgtagccc tagacttgat agccatcatc atatcgaagt ttcactaccc tttttccatt
     4681 tgccatctat tgaagtaata ataggcgcat gcaacttctt ttcttttttt ttcttttctc
     4741 tctcccccgt tgttgtctca ccatatccgc aatgacaaaa aaatgatgga agacactaaa
     4801 ggaaaaaatt aacgacaaag acagcaccaa cagatgtcgt tgttccagag ctgatgaggg
     4861 gtatctcgaa gcacacgaaa ctttttcctt ccttcattca cgcacactac tctctaatga
     4921 gcaacggtat acggccttcc ttccagttac ttgaatttga aataaaaaaa agtttgctgt
     4981 cttgctatca agtataaata gacctgcaat tattaatctt ttgtttcctc gtcattgttc
     5041 tcgttccctt tcttccttgt ttctttttct gcacaatatt tcaagctata ccaagcatac
     5101 aatcaactat ctcatataca tctagaacta gtggatcccc cgggctgcag gaattcgata
     5161 tcaagcttat cgataccgtc gacctcgagt catgtaatta gttatgtcac gcttacattc
     5221 acgccctccc cccacatccg ctctaaccga aaaggaagga gttagacaac ctgaagtcta
     5281 ggtccctatt tattttttta tagttatgtt agtattaaga acgttattta tatttcaaat
     5341 ttttcttttt tttctgtaca gacgcgtgta cgcatgtaac attatactga aaaccttgct
     5401 tgagaaggtt ttgggacgct cgaaggcttt aatttgcggc cggtaccatt gggcgaggtg
     5461 gcttctctta tggcaaccgc aagagccttg aacgcactct cactacggtg atgatcattc
     5521 ttgcctcgca gacaatcaac gtggagggta attctgctag cctctgcaaa gctttcaaga
     5581 aaatgcggga tcatctcgca agagagatct cctactttct ccctttgcaa accaagttcg
     5641 acaactgcgt acggcctgtt cgaaagatct accaccgctc tggaaagtgc ctcatccaaa
     5701 ggcgcaaatc ctgatccaaa cctttttact ccacgcgcca gtagggcctc tttaaaagct
     5761 tgaccgagag caatcccgca gtcttcagtg gtgtgatggt cgtctatgtg taagtcacca
     5821 atgcactcaa cgattagcga ccagccggaa tgcttggcca gagcatgtat catatggtcc
     5881 agaaacccta tacctgtgtg gacgttaatc acttgcgatt gtgtggcctg ttctgctact
     5941 gcttctgcct ctttttctgg gaagatcgag tgctctatcg ctaggggacc accctttaaa
     6001 gagatcgcaa tctgaatctt ggtttcattt gtaatacgct ttactagggc tttctgctct
     6061 gtcatctttg ccttcgttta tcttgcctgc tcatttttta gtatattctt cgaagaaatc
     6121 acattacttt atataatgta taattcatta tgtgataatg ccaatcgcta agaaaaaaaa
     6181 agagtcatcc gctaggggaa aaaaaaaaat gaaaatcatt accgaggcat aaaaaaatat
     6241 agagtgtact agaggaggcc aagagtaata gaaaaagaaa attgcgggaa aggactgtgt
     6301 tatgacttcc ctgactaatg ccgtgttcaa acgatacctg gcagtgactc ctagcgctca
     6361 ccaagctctt aaaacgggaa tttatggtgc actctcagta caatctgctc tgatgccgca
     6421 tagttaagcc agccccgaca cccgccaaca cccgctgacg cgccctgacg ggcttgtctg
     6481 ctcccggcat ccgcttacag acaagctgtg accgtctccg ggagctgcat gtgtcagagg
     6541 ttttcaccgt catcaccgaa acgcgcga
//
