# Supplementary material for: Pydna: a simulation and documentation tool for DNA assembly strategies using python
Source: BMC Bioinformatics. 2015 May 2;16(1):142. doi: 10.1186/s12859-015-0544-x (PMC4472420; doi:10.1186/s12859-015-0544-x)
Supplement: Additional file 2: — This compressed file has a folder structure containing six examples of pydna usage, including the code used to produce the examples depicted in this article. [file 12859_2015_544_MOESM2_ESM.zip › supplementary data/32_expression_vectors_mumberg_1995/expected output/p415CYC.gb]

LOCUS       .                       4914 bp    DNA     circular UNK 19-JUN-2014
DEFINITION  .
ACCESSION   <unknown id>
VERSION     <unknown id>
KEYWORDS    .
SOURCE      .
  ORGANISM  .
            .
FEATURES             Location/Qualifiers
ORIGIN
        1 gacgaaaggg cctcgtgata cgcctatttt tataggttaa tgtcatgata ataatggttt
       61 cttaggacgg atcgcttgcc tgtaacttac acgcgcctcg tatcttttaa tgatggaata
      121 atttgggaat ttactctgtg tttatttatt tttatgtttt gtatttggat tttagaaagt
      181 aaataaagaa ggtagaagag ttacggaatg aagaaaaaaa aataaacaaa ggtttaaaaa
      241 atttcaacaa aaagcgtact ttacatatat atttattaga caagaaaagc agattaaata
      301 gatatacatt cgattaacga taagtaaaat gtaaaatcac aggattttcg tgtgtggtct
      361 tctacacaga caagatgaaa caattcggca ttaatacctg agagcaggaa gagcaagata
      421 aaaggtagta tttgttggcg atccccctag agtcttttac atcttcggaa aacaaaaact
      481 attttttctt taatttcttt ttttactttc tatttttaat ttatatattt atattaaaaa
      541 atttaaatta taattatttt tatagcacgt gatgaaaagg acccaggtgg cacttttcgg
      601 ggaaatgtgc gcggaacccc tatttgttta tttttctaaa tacattcaaa tatgtatccg
      661 ctcatgagac aataaccctg ataaatgctt caataatatt gaaaaaggaa gagtatgagt
      721 attcaacatt tccgtgtcgc ccttattccc ttttttgcgg cattttgcct tcctgttttt
      781 gctcacccag aaacgctggt gaaagtaaaa gatgctgaag atcagttggg tgcacgagtg
      841 ggttacatcg aactggatct caacagcggt aagatccttg agagttttcg ccccgaagaa
      901 cgttttccaa tgatgagcac ttttaaagtt ctgctatgtg gcgcggtatt atcccgtatt
      961 gacgccgggc aagagcaact cggtcgccgc atacactatt ctcagaatga cttggttgag
     1021 tactcaccag tcacagaaaa gcatcttacg gatggcatga cagtaagaga attatgcagt
     1081 gctgccataa ccatgagtga taacactgcg gccaacttac ttctgacaac gatcggagga
     1141 ccgaaggagc taaccgcttt tttgcacaac atgggggatc atgtaactcg ccttgatcgt
     1201 tgggaaccgg agctgaatga agccatacca aacgacgagc gtgacaccac gatgcctgta
     1261 gcaatggcaa caacgttgcg caaactatta actggcgaac tacttactct agcttcccgg
     1321 caacaattaa tagactggat ggaggcggat aaagttgcag gaccacttct gcgctcggcc
     1381 cttccggctg gctggtttat tgctgataaa tctggagccg gtgagcgtgg gtctcgcggt
     1441 atcattgcag cactggggcc agatggtaag ccctcccgta tcgtagttat ctacacgacg
     1501 gggagtcagg caactatgga tgaacgaaat agacagatcg ctgagatagg tgcctcactg
     1561 attaagcatt ggtaactgtc agaccaagtt tactcatata tactttagat tgatttaaaa
     1621 cttcattttt aatttaaaag gatctaggtg aagatccttt ttgataatct catgaccaaa
     1681 atcccttaac gtgagttttc gttccactga gcgtcagacc ccgtagaaaa gatcaaagga
     1741 tcttcttgag atcctttttt tctgcgcgta atctgctgct tgcaaacaaa aaaaccaccg
     1801 ctaccagcgg tggtttgttt gccggatcaa gagctaccaa ctctttttcc gaaggtaact
     1861 ggcttcagca gagcgcagat accaaatact gtccttctag tgtagccgta gttaggccac
     1921 cacttcaaga actctgtagc accgcctaca tacctcgctc tgctaatcct gttaccagtg
     1981 gctgctgcca gtggcgataa gtcgtgtctt accgggttgg actcaagacg atagttaccg
     2041 gataaggcgc agcggtcggg ctgaacgggg ggttcgtgca cacagcccag cttggagcga
     2101 acgacctaca ccgaactgag atacctacag cgtgagctat gagaaagcgc cacgcttccc
     2161 gaagggagaa aggcggacag gtatccggta agcggcaggg tcggaacagg agagcgcacg
     2221 agggagcttc cagggggaaa cgcctggtat ctttatagtc ctgtcgggtt tcgccacctc
     2281 tgacttgagc gtcgattttt gtgatgctcg tcaggggggc ggagcctatg gaaaaacgcc
     2341 agcaacgcgg cctttttacg gttcctggcc ttttgctggc cttttgctca catgttcttt
     2401 cctgcgttat cccctgattc tgtggataac cgtattaccg cctttgagtg agctgatacc
     2461 gctcgccgca gccgaacgac cgagcgcagc gagtcagtga gcgaggaagc ggaagagcgc
     2521 ccaatacgca aaccgcctct ccccgcgcgt tggccgattc attaatgcag ctggcacgac
     2581 aggtttcccg actggaaagc gggcagtgag cgcaacgcaa ttaatgtgag ttacctcact
     2641 cattaggcac cccaggcttt acactttatg cttccggctc ctatgttgtg tggaattgtg
     2701 agcggataac aatttcacac aggaaacagc tatgaccatg attacgccaa gcgcgcaatt
     2761 aaccctcact aaagggaaca aaagctggag ctcatttggc gagcgttggt tggtggatca
     2821 agcccacgcg taggcaatcc tcgagcagat ccgccaggcg tgtatatata gcgtggatgg
     2881 ccaggcaact ttagtgctga cacatacagg catatatata tgtgtgcgac gacacatgat
     2941 catatggcat gcatgtgctc tgtatgtata taaaactctt gttttcttct tttctctaaa
     3001 tattctttcc ttatacatta ggacctttgc agcataaatt actatacttc tatagacacg
     3061 caaacacaaa tacacacact aatctagaac tagtggatcc cccgggctgc aggaattcga
     3121 tatcaagctt atcgataccg tcgacctcga gtcatgtaat tagttatgtc acgcttacat
     3181 tcacgccctc cccccacatc cgctctaacc gaaaaggaag gagttagaca acctgaagtc
     3241 taggtcccta tttatttttt tatagttatg ttagtattaa gaacgttatt tatatttcaa
     3301 atttttcttt tttttctgta cagacgcgtg tacgcatgta acattatact gaaaaccttg
     3361 cttgagaagg ttttgggacg ctcgaaggct ttaatttgcg gccggtaccg gtagtgttag
     3421 acctgaacaa ggtttactaa aaatccgtaa agaacttcaa ttgtacgcca acttaagacc
     3481 atgtaacttt gcatccgact ctcttttaga cttatctcca atcaagccac aatttgctaa
     3541 aggtactgac ttcgttgttg tcagagaatt agtgggaggt atttactttg gtaagagaaa
     3601 ggaagacgat ggtgatggtg tcgcttggga tagtgaacaa tacaccgttc cagaagtgca
     3661 aagaatcaca agaatggccg ctttcatggc cctacaacat gagccaccat tgcctatttg
     3721 gtccttggat aaagctaatg ttttggcctc ttcaagatta tggagaaaaa ctgtggagga
     3781 aaccatcaag aacgaattcc ctacattgaa ggttcaacat caattgattg attctgccgc
     3841 catgatccta gttaagaacc caacccacct aaatggtatt ataatcacca gcaacatgtt
     3901 tggtgatatc atctccgatg aagcctccgt tatcccaggt tccttgggtt tgttgccatc
     3961 tgcgtccttg gcctctttgc cagacaagaa caccgcattt ggtttgtacg aaccatgcca
     4021 cggttctgct ccagatttgc caaagaataa ggttgaccct atcgccacta tcttgtctgc
     4081 tgcaatgatg ttgaaattgt cattgaactt gcctgaagaa ggtaaggcca ttgaagatgc
     4141 agttaaaaag gttttggatg caggtatcag aactggtgat ttaggtggtt ccaacagtac
     4201 caccgaagtc ggtgatgctg tcgccgaaga agttaagaaa atccttgctt aaaaagattc
     4261 tcttttttta tgatatttgt acataaactt tataaatgaa attcataata gaaacgacac
     4321 gaaattacaa aatggaatat gttcataggg tagacgaaac tatatacgca atctacatac
     4381 atttatcaag aaggagaaaa aggaggatag taaaggaata caggtaagca aattgatact
     4441 aatggctcaa cgtgataagg aaaaagaatt gcactttaac attaatattg acaaggagga
     4501 gggcaccaca caaaaagtta ggtgtaacag aaaatcatga aactacgatt cctaatttga
     4561 tattggagga ttttctctaa aaaaaaaaaa atacaacaaa taaaaaacac tcaatgacct
     4621 gaccatttga tggagtttaa gtcaatacct tcttgaacca tttcccataa tggtgaaagt
     4681 tccctcaaga attttactct gtcagaaacg gccttacgac gtagtcgata tggtgcactc
     4741 tcagtacaat ctgctctgat gccgcatagt taagccagcc ccgacacccg ccaacacccg
     4801 ctgacgcgcc ctgacgggct tgtctgctcc cggcatccgc ttacagacaa gctgtgaccg
     4861 tctccgggag ctgcatgtgt cagaggtttt caccgtcatc accgaaacgc gcga
//
