# Supplementary material for: Pydna: a simulation and documentation tool for DNA assembly strategies using python
Source: BMC Bioinformatics. 2015 May 2;16(1):142. doi: 10.1186/s12859-015-0544-x (PMC4472420; doi:10.1186/s12859-015-0544-x)
Supplement: Additional file 2: — This compressed file has a folder structure containing six examples of pydna usage, including the code used to produce the examples depicted in this article. [file 12859_2015_544_MOESM2_ESM.zip › supplementary data/32_expression_vectors_mumberg_1995/expected output/p414CYC.gb]

LOCUS       .                       5302 bp    DNA     circular UNK 19-JUN-2014
DEFINITION  .
ACCESSION   <unknown id>
VERSION     <unknown id>
KEYWORDS    .
SOURCE      .
  ORGANISM  .
            .
FEATURES             Location/Qualifiers
ORIGIN
        1 gacgaaaggg cctcgtgata cgcctatttt tataggttaa tgtcatgata ataatggttt
       61 cttaggacgg atcgcttgcc tgtaacttac acgcgcctcg tatcttttaa tgatggaata
      121 atttgggaat ttactctgtg tttatttatt tttatgtttt gtatttggat tttagaaagt
      181 aaataaagaa ggtagaagag ttacggaatg aagaaaaaaa aataaacaaa ggtttaaaaa
      241 atttcaacaa aaagcgtact ttacatatat atttattaga caagaaaagc agattaaata
      301 gatatacatt cgattaacga taagtaaaat gtaaaatcac aggattttcg tgtgtggtct
      361 tctacacaga caagatgaaa caattcggca ttaatacctg agagcaggaa gagcaagata
      421 aaaggtagta tttgttggcg atccccctag agtcttttac atcttcggaa aacaaaaact
      481 attttttctt taatttcttt ttttactttc tatttttaat ttatatattt atattaaaaa
      541 atttaaatta taattatttt tatagcacgt gatgaaaagg acccaggtgg cacttttcgg
      601 ggaaatgtgc gcggaacccc tatttgttta tttttctaaa tacattcaaa tatgtatccg
      661 ctcatgagac aataaccctg ataaatgctt caataatatt gaaaaaggaa gagtatgagt
      721 attcaacatt tccgtgtcgc ccttattccc ttttttgcgg cattttgcct tcctgttttt
      781 gctcacccag aaacgctggt gaaagtaaaa gatgctgaag atcagttggg tgcacgagtg
      841 ggttacatcg aactggatct caacagcggt aagatccttg agagttttcg ccccgaagaa
      901 cgttttccaa tgatgagcac ttttaaagtt ctgctatgtg gcgcggtatt atcccgtatt
      961 gacgccgggc aagagcaact cggtcgccgc atacactatt ctcagaatga cttggttgag
     1021 tactcaccag tcacagaaaa gcatcttacg gatggcatga cagtaagaga attatgcagt
     1081 gctgccataa ccatgagtga taacactgcg gccaacttac ttctgacaac gatcggagga
     1141 ccgaaggagc taaccgcttt tttgcacaac atgggggatc atgtaactcg ccttgatcgt
     1201 tgggaaccgg agctgaatga agccatacca aacgacgagc gtgacaccac gatgcctgta
     1261 gcaatggcaa caacgttgcg caaactatta actggcgaac tacttactct agcttcccgg
     1321 caacaattaa tagactggat ggaggcggat aaagttgcag gaccacttct gcgctcggcc
     1381 cttccggctg gctggtttat tgctgataaa tctggagccg gtgagcgtgg gtctcgcggt
     1441 atcattgcag cactggggcc agatggtaag ccctcccgta tcgtagttat ctacacgacg
     1501 gggagtcagg caactatgga tgaacgaaat agacagatcg ctgagatagg tgcctcactg
     1561 attaagcatt ggtaactgtc agaccaagtt tactcatata tactttagat tgatttaaaa
     1621 cttcattttt aatttaaaag gatctaggtg aagatccttt ttgataatct catgaccaaa
     1681 atcccttaac gtgagttttc gttccactga gcgtcagacc ccgtagaaaa gatcaaagga
     1741 tcttcttgag atcctttttt tctgcgcgta atctgctgct tgcaaacaaa aaaaccaccg
     1801 ctaccagcgg tggtttgttt gccggatcaa gagctaccaa ctctttttcc gaaggtaact
     1861 ggcttcagca gagcgcagat accaaatact gtccttctag tgtagccgta gttaggccac
     1921 cacttcaaga actctgtagc accgcctaca tacctcgctc tgctaatcct gttaccagtg
     1981 gctgctgcca gtggcgataa gtcgtgtctt accgggttgg actcaagacg atagttaccg
     2041 gataaggcgc agcggtcggg ctgaacgggg ggttcgtgca cacagcccag cttggagcga
     2101 acgacctaca ccgaactgag atacctacag cgtgagctat gagaaagcgc cacgcttccc
     2161 gaagggagaa aggcggacag gtatccggta agcggcaggg tcggaacagg agagcgcacg
     2221 agggagcttc cagggggaaa cgcctggtat ctttatagtc ctgtcgggtt tcgccacctc
     2281 tgacttgagc gtcgattttt gtgatgctcg tcaggggggc ggagcctatg gaaaaacgcc
     2341 agcaacgcgg cctttttacg gttcctggcc ttttgctggc cttttgctca catgttcttt
     2401 cctgcgttat cccctgattc tgtggataac cgtattaccg cctttgagtg agctgatacc
     2461 gctcgccgca gccgaacgac cgagcgcagc gagtcagtga gcgaggaagc ggaagagcgc
     2521 ccaatacgca aaccgcctct ccccgcgcgt tggccgattc attaatgcag ctggcacgac
     2581 aggtttcccg actggaaagc gggcagtgag cgcaacgcaa ttaatgtgag ttacctcact
     2641 cattaggcac cccaggcttt acactttatg cttccggctc ctatgttgtg tggaattgtg
     2701 agcggataac aatttcacac aggaaacagc tatgaccatg attacgccaa gcgcgcaatt
     2761 aaccctcact aaagggaaca aaagctggag ctcatttggc gagcgttggt tggtggatca
     2821 agcccacgcg taggcaatcc tcgagcagat ccgccaggcg tgtatatata gcgtggatgg
     2881 ccaggcaact ttagtgctga cacatacagg catatatata tgtgtgcgac gacacatgat
     2941 catatggcat gcatgtgctc tgtatgtata taaaactctt gttttcttct tttctctaaa
     3001 tattctttcc ttatacatta ggacctttgc agcataaatt actatacttc tatagacacg
     3061 caaacacaaa tacacacact aatctagaac tagtggatcc cccgggctgc aggaattcga
     3121 tatcaagctt atcgataccg tcgacctcga gtcatgtaat tagttatgtc acgcttacat
     3181 tcacgccctc cccccacatc cgctctaacc gaaaaggaag gagttagaca acctgaagtc
     3241 taggtcccta tttatttttt tatagttatg ttagtattaa gaacgttatt tatatttcaa
     3301 atttttcttt tttttctgta cagacgcgtg tacgcatgta acattatact gaaaaccttg
     3361 cttgagaagg ttttgggacg ctcgaaggct ttaatttgcg gccggtaccc aattcgccct
     3421 atagtgagtc gtattacgcg cgctcactgg ccgtcgtttt acaacgtcgt gactgggaaa
     3481 accctggcgt tacccaactt aatcgccttg cagcacatcc ccctttcgcc agctggcgta
     3541 atagcgaaga ggcccgcacc gatcgccctt cccaacagtt gcgcagcctg aatggcgaat
     3601 ggcgcgacgc gccctgtagc ggcgcattaa gcgcggcggg tgtggtggtt acgcgcagcg
     3661 tgaccgctac acttgccagc gccctagcgc ccgctccttt cgctttcttc ccttcctttc
     3721 tcgccacgtt cgccggcttt ccccgtcaag ctctaaatcg ggggctccct ttagggttcc
     3781 gatttagtgc tttacggcac ctcgacccca aaaaacttga ttagggtgat ggttcacgta
     3841 gtgggccatc gccctgatag acggtttttc gccctttgac gttggagtcc acgttcttta
     3901 atagtggact cttgttccaa actggaacaa cactcaaccc tatctcggtc tattcttttg
     3961 atttataagg gattttgccg atttcggcct attggttaaa aaatgagctg atttaacaaa
     4021 aatttaacgc gaattttaac aaaatattaa cgtttacaat ttcctgatgc ggtattttct
     4081 ccttacgcat ctgtgcggta tttcacaccg cataggcaag tgcacaaaca atacttaaat
     4141 aaatactact cagtaataac ctatttctta gcatttttga cgaaatttgc tattttgtta
     4201 gagtctttta caccatttgt ctccacacct ccgcttacat caacaccaat aacgccattt
     4261 aatctaagcg catcaccaac attttctggc gtcagtccac cagctaacat aaaatgtaag
     4321 ctttcggggc tctcttgcct tccaacccag tcagaaatcg agttccaatc caaaagttca
     4381 cctgtcccac ctgcttctga atcaaacaag ggaataaacg aatgaggttt ctgtgaagct
     4441 gcactgagta gtatgttgca gtcttttgga aatacgagtc ttttaataac tggcaaaccg
     4501 aggaactctt ggtattcttg ccacgactca tctccatgca gttggacgat atcaatgccg
     4561 taatcattga ccagagccaa aacatcctcc ttaggttgat tacgaaacac gccaaccaag
     4621 tatttcggag tgcctgaact atttttatat gcttttacaa gacttgaaat tttccttgca
     4681 ataaccgggt caattgttct ctttctattg ggcacacata taatacccag caagtcagca
     4741 tcggaatcta gagcacattc tgcggcctct gtgctctgca agccgcaaac tttcaccaat
     4801 ggaccagaac tacctgtgaa attaataaca gacatactcc aagctgcctt tgtgtgctta
     4861 atcacgtata ctcacgtgct caatagtcac caatgccctc cctcttggcc ctctcctttt
     4921 cttttttcga ccgaattaat tcttaatcgg caaaaaaaga aaagctccgg atcaagattg
     4981 tacgtaaggt gacaagctat ttttcaataa agaatatctt ccactactgc catctggcgt
     5041 cataactgca aagtacacat atattacgat gctgtctatt aaatgcttcc tatattatat
     5101 atatagtaat gtcgtttatg gtgcactctc agtacaatct gctctgatgc cgcatagtta
     5161 agccagcccc gacacccgcc aacacccgct gacgcgccct gacgggcttg tctgctcccg
     5221 gcatccgctt acagacaagc tgtgaccgtc tccgggagct gcatgtgtca gaggttttca
     5281 ccgtcatcac cgaaacgcgc ga
//
