# Supplementary material for: Pydna: a simulation and documentation tool for DNA assembly strategies using python
Source: BMC Bioinformatics. 2015 May 2;16(1):142. doi: 10.1186/s12859-015-0544-x (PMC4472420; doi:10.1186/s12859-015-0544-x)
Supplement: Additional file 2: — This compressed file has a folder structure containing six examples of pydna usage, including the code used to produce the examples depicted in this article. [file 12859_2015_544_MOESM2_ESM.zip › supplementary data/32_expression_vectors_mumberg_1995/expected output/p414ADH.gb]

LOCUS       .                       6513 bp    DNA     circular UNK 19-JUN-2014
DEFINITION  .
ACCESSION   <unknown id>
VERSION     <unknown id>
KEYWORDS    .
SOURCE      .
  ORGANISM  .
            .
FEATURES             Location/Qualifiers
ORIGIN
        1 gacgaaaggg cctcgtgata cgcctatttt tataggttaa tgtcatgata ataatggttt
       61 cttaggacgg atcgcttgcc tgtaacttac acgcgcctcg tatcttttaa tgatggaata
      121 atttgggaat ttactctgtg tttatttatt tttatgtttt gtatttggat tttagaaagt
      181 aaataaagaa ggtagaagag ttacggaatg aagaaaaaaa aataaacaaa ggtttaaaaa
      241 atttcaacaa aaagcgtact ttacatatat atttattaga caagaaaagc agattaaata
      301 gatatacatt cgattaacga taagtaaaat gtaaaatcac aggattttcg tgtgtggtct
      361 tctacacaga caagatgaaa caattcggca ttaatacctg agagcaggaa gagcaagata
      421 aaaggtagta tttgttggcg atccccctag agtcttttac atcttcggaa aacaaaaact
      481 attttttctt taatttcttt ttttactttc tatttttaat ttatatattt atattaaaaa
      541 atttaaatta taattatttt tatagcacgt gatgaaaagg acccaggtgg cacttttcgg
      601 ggaaatgtgc gcggaacccc tatttgttta tttttctaaa tacattcaaa tatgtatccg
      661 ctcatgagac aataaccctg ataaatgctt caataatatt gaaaaaggaa gagtatgagt
      721 attcaacatt tccgtgtcgc ccttattccc ttttttgcgg cattttgcct tcctgttttt
      781 gctcacccag aaacgctggt gaaagtaaaa gatgctgaag atcagttggg tgcacgagtg
      841 ggttacatcg aactggatct caacagcggt aagatccttg agagttttcg ccccgaagaa
      901 cgttttccaa tgatgagcac ttttaaagtt ctgctatgtg gcgcggtatt atcccgtatt
      961 gacgccgggc aagagcaact cggtcgccgc atacactatt ctcagaatga cttggttgag
     1021 tactcaccag tcacagaaaa gcatcttacg gatggcatga cagtaagaga attatgcagt
     1081 gctgccataa ccatgagtga taacactgcg gccaacttac ttctgacaac gatcggagga
     1141 ccgaaggagc taaccgcttt tttgcacaac atgggggatc atgtaactcg ccttgatcgt
     1201 tgggaaccgg agctgaatga agccatacca aacgacgagc gtgacaccac gatgcctgta
     1261 gcaatggcaa caacgttgcg caaactatta actggcgaac tacttactct agcttcccgg
     1321 caacaattaa tagactggat ggaggcggat aaagttgcag gaccacttct gcgctcggcc
     1381 cttccggctg gctggtttat tgctgataaa tctggagccg gtgagcgtgg gtctcgcggt
     1441 atcattgcag cactggggcc agatggtaag ccctcccgta tcgtagttat ctacacgacg
     1501 gggagtcagg caactatgga tgaacgaaat agacagatcg ctgagatagg tgcctcactg
     1561 attaagcatt ggtaactgtc agaccaagtt tactcatata tactttagat tgatttaaaa
     1621 cttcattttt aatttaaaag gatctaggtg aagatccttt ttgataatct catgaccaaa
     1681 atcccttaac gtgagttttc gttccactga gcgtcagacc ccgtagaaaa gatcaaagga
     1741 tcttcttgag atcctttttt tctgcgcgta atctgctgct tgcaaacaaa aaaaccaccg
     1801 ctaccagcgg tggtttgttt gccggatcaa gagctaccaa ctctttttcc gaaggtaact
     1861 ggcttcagca gagcgcagat accaaatact gtccttctag tgtagccgta gttaggccac
     1921 cacttcaaga actctgtagc accgcctaca tacctcgctc tgctaatcct gttaccagtg
     1981 gctgctgcca gtggcgataa gtcgtgtctt accgggttgg actcaagacg atagttaccg
     2041 gataaggcgc agcggtcggg ctgaacgggg ggttcgtgca cacagcccag cttggagcga
     2101 acgacctaca ccgaactgag atacctacag cgtgagctat gagaaagcgc cacgcttccc
     2161 gaagggagaa aggcggacag gtatccggta agcggcaggg tcggaacagg agagcgcacg
     2221 agggagcttc cagggggaaa cgcctggtat ctttatagtc ctgtcgggtt tcgccacctc
     2281 tgacttgagc gtcgattttt gtgatgctcg tcaggggggc ggagcctatg gaaaaacgcc
     2341 agcaacgcgg cctttttacg gttcctggcc ttttgctggc cttttgctca catgttcttt
     2401 cctgcgttat cccctgattc tgtggataac cgtattaccg cctttgagtg agctgatacc
     2461 gctcgccgca gccgaacgac cgagcgcagc gagtcagtga gcgaggaagc ggaagagcgc
     2521 ccaatacgca aaccgcctct ccccgcgcgt tggccgattc attaatgcag ctggcacgac
     2581 aggtttcccg actggaaagc gggcagtgag cgcaacgcaa ttaatgtgag ttacctcact
     2641 cattaggcac cccaggcttt acactttatg cttccggctc ctatgttgtg tggaattgtg
     2701 agcggataac aatttcacac aggaaacagc tatgaccatg attacgccaa gcgcgcaatt
     2761 aaccctcact aaagggaaca aaagctggag ctctaaaaca agaagagggt tgactacatc
     2821 acgatgaggg ggatcgaaga aatgatggta aatgaaatag gaaatcaagg agcatgaagg
     2881 caaaagacaa atataagggt cgaacgaaaa ataaagtgaa aagtgttgat atgatgtatt
     2941 tggctttgcg gcgccgaaaa aacgagttta cgcaattgca caatcatgct gactctgtgg
     3001 cggacccgcg ctcttgccgg cccggcgata acgctgggcg tgaggctgtg cccggcggag
     3061 ttttttgcgc ctgcattttc caaggtttac cctgcgctaa ggggcgagat tggagaagca
     3121 ataagaatgc cggttggggt tgcgatgatg acgaccacga caactggtgt cattatttaa
     3181 gttgccgaaa gaacctgagt gcatttgcaa catgagtata ctagaagaat gagccaagac
     3241 ttgcgagacg cgagtttgcc ggtggtgcga acaatagagc gaccatgacc ttgaaggtga
     3301 gacgcgcata accgctagag tactttgaag aggaaacagc aatagggttg ctaccagtat
     3361 aaatagacag gtacatacaa cactggaaat ggttgtctgt ttgagtacgc tttcaattca
     3421 tttgggtgtg cactttatta tgttacaata tggaagggaa ctttacactt ctcctatgca
     3481 catatattaa ttaaagtcca atgctagtag agaagggggg taacacccct ccgcgctctt
     3541 ttccgatttt tttctaaacc gtggaatatt tcggatatcc ttttgttgtt tccgggtgta
     3601 caatatggac ttcctctttt ctggcaacca aacccataca tcgggattcc tataatacct
     3661 tcgttggtct ccctaacatg taggtggcgg aggggagata tacaatagaa cagataccag
     3721 acaagacata atgggctaaa caagactaca ccaattacac tgcctcattg atggtggtac
     3781 ataacgaact aatactgtag ccctagactt gatagccatc atcatatcga agtttcacta
     3841 ccctttttcc atttgccatc tattgaagta ataataggcg catgcaactt cttttctttt
     3901 tttttctttt ctctctcccc cgttgttgtc tcaccatatc cgcaatgaca aaaaaatgat
     3961 ggaagacact aaaggaaaaa attaacgaca aagacagcac caacagatgt cgttgttcca
     4021 gagctgatga ggggtatctc gaagcacacg aaactttttc cttccttcat tcacgcacac
     4081 tactctctaa tgagcaacgg tatacggcct tccttccagt tacttgaatt tgaaataaaa
     4141 aaaagtttgc tgtcttgcta tcaagtataa atagacctgc aattattaat cttttgtttc
     4201 ctcgtcattg ttctcgttcc ctttcttcct tgtttctttt tctgcacaat atttcaagct
     4261 ataccaagca tacaatcaac tatctcatat acatctagaa ctagtggatc ccccgggctg
     4321 caggaattcg atatcaagct tatcgatacc gtcgacctcg agtcatgtaa ttagttatgt
     4381 cacgcttaca ttcacgccct ccccccacat ccgctctaac cgaaaaggaa ggagttagac
     4441 aacctgaagt ctaggtccct atttattttt ttatagttat gttagtatta agaacgttat
     4501 ttatatttca aatttttctt ttttttctgt acagacgcgt gtacgcatgt aacattatac
     4561 tgaaaacctt gcttgagaag gttttgggac gctcgaaggc tttaatttgc ggccggtacc
     4621 caattcgccc tatagtgagt cgtattacgc gcgctcactg gccgtcgttt tacaacgtcg
     4681 tgactgggaa aaccctggcg ttacccaact taatcgcctt gcagcacatc cccctttcgc
     4741 cagctggcgt aatagcgaag aggcccgcac cgatcgccct tcccaacagt tgcgcagcct
     4801 gaatggcgaa tggcgcgacg cgccctgtag cggcgcatta agcgcggcgg gtgtggtggt
     4861 tacgcgcagc gtgaccgcta cacttgccag cgccctagcg cccgctcctt tcgctttctt
     4921 cccttccttt ctcgccacgt tcgccggctt tccccgtcaa gctctaaatc gggggctccc
     4981 tttagggttc cgatttagtg ctttacggca cctcgacccc aaaaaacttg attagggtga
     5041 tggttcacgt agtgggccat cgccctgata gacggttttt cgccctttga cgttggagtc
     5101 cacgttcttt aatagtggac tcttgttcca aactggaaca acactcaacc ctatctcggt
     5161 ctattctttt gatttataag ggattttgcc gatttcggcc tattggttaa aaaatgagct
     5221 gatttaacaa aaatttaacg cgaattttaa caaaatatta acgtttacaa tttcctgatg
     5281 cggtattttc tccttacgca tctgtgcggt atttcacacc gcataggcaa gtgcacaaac
     5341 aatacttaaa taaatactac tcagtaataa cctatttctt agcatttttg acgaaatttg
     5401 ctattttgtt agagtctttt acaccatttg tctccacacc tccgcttaca tcaacaccaa
     5461 taacgccatt taatctaagc gcatcaccaa cattttctgg cgtcagtcca ccagctaaca
     5521 taaaatgtaa gctttcgggg ctctcttgcc ttccaaccca gtcagaaatc gagttccaat
     5581 ccaaaagttc acctgtccca cctgcttctg aatcaaacaa gggaataaac gaatgaggtt
     5641 tctgtgaagc tgcactgagt agtatgttgc agtcttttgg aaatacgagt cttttaataa
     5701 ctggcaaacc gaggaactct tggtattctt gccacgactc atctccatgc agttggacga
     5761 tatcaatgcc gtaatcattg accagagcca aaacatcctc cttaggttga ttacgaaaca
     5821 cgccaaccaa gtatttcgga gtgcctgaac tatttttata tgcttttaca agacttgaaa
     5881 ttttccttgc aataaccggg tcaattgttc tctttctatt gggcacacat ataataccca
     5941 gcaagtcagc atcggaatct agagcacatt ctgcggcctc tgtgctctgc aagccgcaaa
     6001 ctttcaccaa tggaccagaa ctacctgtga aattaataac agacatactc caagctgcct
     6061 ttgtgtgctt aatcacgtat actcacgtgc tcaatagtca ccaatgccct ccctcttggc
     6121 cctctccttt tcttttttcg accgaattaa ttcttaatcg gcaaaaaaag aaaagctccg
     6181 gatcaagatt gtacgtaagg tgacaagcta tttttcaata aagaatatct tccactactg
     6241 ccatctggcg tcataactgc aaagtacaca tatattacga tgctgtctat taaatgcttc
     6301 ctatattata tatatagtaa tgtcgtttat ggtgcactct cagtacaatc tgctctgatg
     6361 ccgcatagtt aagccagccc cgacacccgc caacacccgc tgacgcgccc tgacgggctt
     6421 gtctgctccc ggcatccgct tacagacaag ctgtgaccgt ctccgggagc tgcatgtgtc
     6481 agaggttttc accgtcatca ccgaaacgcg cga
//
