# Supplementary material for: Pydna: a simulation and documentation tool for DNA assembly strategies using python
Source: BMC Bioinformatics. 2015 May 2;16(1):142. doi: 10.1186/s12859-015-0544-x (PMC4472420; doi:10.1186/s12859-015-0544-x)
Supplement: Additional file 2: — This compressed file has a folder structure containing six examples of pydna usage, including the code used to produce the examples depicted in this article. [file 12859_2015_544_MOESM2_ESM.zip › supplementary data/Lactose_pathway/genbank_files/pYPK0_PDC1tp_KlLAC4_PGI1tp.gb]

LOCUS       .                      10824 bp    DNA     circular UNK 05-NOV-2014
DEFINITION  .
ACCESSION   <unknown id>
VERSION     <unknown id>
KEYWORDS    .
SOURCE      .
  ORGANISM  .
            .
FEATURES             Location/Qualifiers
     overlap         433..530
                     /note="olp_pX1elTSrsO+Y7S81pRpDvK/GuRY"
                     /ApEinfo_revcolor="#C1D2CD"
                     /chksum="pX1elTSrsO+Y7S81pRpDvK/GuRY"
                     /ApEinfo_fwdcolor="#DFBBF1"
     misc            531..554
                     /label="413_ScPDC1tpf"
     promoter        538..1492
                     /note="tp YLR045C YLR044C"
                     /ApEinfo_revcolor="#b1e681"
                     /ApEinfo_fwdcolor="#b1e6cc"
     primer_bind     538..554
                     /note="413_ScPDC1tpf"
                     /ApEinfo_fwdcolor="green"
                     /ApEinfo_revcolor="red"
     primer_bind     complement(1466..1492)
                     /note="625_ScPDC1tpr_PacI"
                     /ApEinfo_fwdcolor="green"
                     /ApEinfo_revcolor="red"
     misc            complement(1466..1499)
                     /label="625_ScPDC1tpr_PacI"
     overlap         1500..1549
                     /note="olp_8ro7GZnjXs9RDyEisndJYyFeLIU"
                     /ApEinfo_revcolor="#DACEF1"
                     /chksum="8ro7GZnjXs9RDyEisndJYyFeLIU"
                     /ApEinfo_fwdcolor="#D5F8B6"
     primer_bind     complement(1527..1547)
                     /note="567_pCAPsAjiIF"
                     /ApEinfo_fwdcolor="green"
                     /ApEinfo_revcolor="red"
     misc            complement(1527..1549)
                     /label="567_pCAPsAjiIF"
     primer_bind     complement(1527..1549)
                     /note="567_pCAPsAjiIF"
                     /ApEinfo_fwdcolor="green"
                     /ApEinfo_revcolor="red"
     misc            complement(1527..1549)
                     /label="567_pCAPsAjiIF"
     misc            1550..1570
                     /label="757_KlLAC4_fw"
     CDS             1552..4629
                     /product="beta-D-galactosidase"
                     /codon_start=1
                     /EC_number="3.2.1.23"
                     /db_xref="GI:173305"
                     /translation="MSCLIPENLRNPKKVHENRLPTRAYYYDQDIFESLNGPWAFALFD
                     APLDAPDAKNLDWETAKKWSTISVPSHWELQEDWKYGKPIYTNVQYPIPIDIPNPPTVN
                     PTGVYARTFELDSKSIESFEHRLRFEGVDNCYELYVNGQYVGFNKGSRNGAEFDIQKYV
                     SEGENLVVVKVFKWSDSTYIEDQDQWWLSGIYRDVSLLKLPKKAHIEDVRVTTTFVDSQ
                     YQDAELSVKVDVQGSSYDHINFTLYEPEDGSKVYDASSLLNEENGNTTFSTKEFISFST
                     KKNEETAFKINVKAPEHWTAENPTLYKYQLDLIGSDGSVIQSIKHHVGFRQVELKDGNI
                     TVNGKDILFRGVNRHDHHPRFGRAVPLDFVVRDLILMKKFNINAVRNSHYPNHPKVYDL
                     FDKLGFWVIDEADLETHGVQEPFNRHTNLEAEYPDTKNKLYDVNAHYLSDNPEYEVAYL
                     DRASQLVLRDVNHPSIIIWSLGNEACYGRNHKAMYKLIKQLDPTRLVHYEGDLNALSAD
                     IFSFMYPTFEIMERWRKNHTDENGKFEKPLILCEYGHAMGNGPGSLKEYQELFYKEKFY
                     QGGFIWEWANHGIEFEDVSTADGKLHKAYAYGGDFKEEVHDGVFIMDGLCNSEHNPTPG
                     LVEYKKVIEPVHIKIAHGSVTITNKHDFITTDHLLFIDKDTGKTIDVPSLKPEESVTIP
                     SDTTYVVAVLKDDAGVLKAGHEIAWGQAELPLKVPDFVTETAEKAAKINDGKRYVSVES
                     SGLHFILDKLLGKIESLKVKGKEISSKFEGSSITFWRPPTNNDEPRDFKNWKKYNIDLM
                     KQNIHGVSVEKGSNGSLAVVTVNSRISPVVFYYGFETVQKYTIFANKINLNTSMKLTGE
                     YQPPDFPRVGYEFWLGDSYESFEWLGRGPGESYPDKKESQRFGLYDSKDVEEFVYDYPQ
                     ENGNHTDTHFLNIKFEGAGKLSIFQKEKPFNFKISDEYGVDEAAHACDVKRYGRHYLRL
                     DHAIHGVGSEACGPAVLDQYRLKAQDFNFEFDLAFE"
                     /gene="LAC4"
                     /protein_id="AAA35265.1"
     primer_bind     1552..1570
                     /note="757_KlLAC4_fw"
                     /ApEinfo_fwdcolor="green"
                     /ApEinfo_revcolor="red"
     primer_bind     complement(4610..4629)
                     /note="758_KlLAC4_rv"
                     /ApEinfo_fwdcolor="green"
                     /ApEinfo_revcolor="red"
     misc            complement(4610..4629)
                     /label="758_KlLAC4_rv"
     misc            4630..4651
                     /label="568_pCAPsAjiIR"
     overlap         4630..4666
                     /note="olp_+ALddA7RDRqA4MsR6S2vDiSMYD0"
                     /ApEinfo_revcolor="#F6D0DD"
                     /chksum="+ALddA7RDRqA4MsR6S2vDiSMYD0"
                     /ApEinfo_fwdcolor="#F6E0B8"
     primer_bind     4632..4651
                     /note="568_pCAPsAjiIR"
                     /ApEinfo_revcolor="red"
                     /ApEinfo_fwdcolor="green"
     primer_bind     complement(4636..4660)
                     /note="467_pCAPs_releas"
                     /ApEinfo_revcolor="red"
                     /ApEinfo_fwdcolor="green"
     misc            complement(4636..4666)
                     /label="467_pCAPs_release_re"
     primer_bind     4667..4687
                     /note="549_ScPGI1tpf"
                     /ApEinfo_fwdcolor="green"
                     /ApEinfo_revcolor="red"
     gene            4937..5041
                     /locus_tag="YBR196C-B"
     mRNA            4937..5041
                     /locus_tag="YBR196C-B"
                     /product="hypothetical protein"
     CDS             4937..5041
                     /product="hypothetical protein"
                     /GO_component="GO:0005575 - cellular_component [Evidence
                     ND]"
                     /GO_function="GO:0003674 - molecular_function [Evidence
                     ND]"
                     /codon_start=1
                     /locus_tag="YBR196C-B"
                     /note="hypothetical protein; identified by expression
                     profiling and mass spectrometry"
                     /db_xref="SGD:S000028816"
                     /GO_process="GO:0008150 - biological_process [Evidence ND]"
                     /translation="MWVVLSKEKILLKKAYYAKTILFSALVLRGVRGE"
                     /protein_id="DAA07312.1"
     gene            5394..5543
                     /locus_tag="YBR196C-A"
     mRNA            5394..5543
                     /locus_tag="YBR196C-A"
                     /product="hypothetical protein"
     CDS             5394..5543
                     /product="hypothetical protein"
                     /GO_component="GO:0005575 - cellular_component [Evidence
                     ND]"
                     /GO_component="GO:0016021 - integral to membrane [Evidence
                     IEA]"
                     /GO_component="GO:0016020 - membrane [Evidence IEA,IEA]"
                     /GO_function="GO:0003674 - molecular_function [Evidence
                     ND]"
                     /codon_start=1
                     /locus_tag="YBR196C-A"
                     /note="hypothetical protein; identified by fungal homology
                     and RT-PCR"
                     /db_xref="SGD:S000028534"
                     /GO_process="GO:0008150 - biological_process [Evidence ND]"
                     /translation="MSRVYIYPLTVFYFFAIEMSVFCYYNWFYRRNFPYLFRPIFPFLI
                     VLIS"
                     /protein_id="DAA07311.1"
     primer_bind     complement(5646..5666)
                     /note="622_ScPGI1tpr_PacI"
                     /ApEinfo_fwdcolor="green"
                     /ApEinfo_revcolor="red"
     misc            complement(5646..5673)
                     /label="622_ScPGI1tpr_PacI"
     overlap         5674..5734
                     /note="olp_OmDbOULBfMl1s6bOD56K7WGX+Bw"
                     /ApEinfo_revcolor="#F1E0B7"
                     /chksum="OmDbOULBfMl1s6bOD56K7WGX+Bw"
                     /ApEinfo_fwdcolor="#EEB7AF"
     primer_bind     complement(5711..5734)
                     /note="166_pCAPSrv"
                     /ApEinfo_fwdcolor="green"
                     /ApEinfo_revcolor="red"
     misc            complement(5711..5734)
                     /label="166_pCAPSrv"
     rep_origin      6375
                     /direction=BOTH
     misc            7119..7922
                     /label="URA3"
     misc            7707..7756
                     /label="469_pSU0r-dEcoRV"
     primer_bind     7732..7756
                     /note="469_pSU0r-dEcoRV"
                     /ApEinfo_fwdcolor="green"
                     /ApEinfo_revcolor="red"
     gene            complement(9768..10628)
                     /gene="Amp"
     CDS             complement(9768..10628)
                     /product="ampicillin resistant protein"
                     /codon_start=1
                     /transl_table=11
                     /db_xref="GI:84570489"
                     /translation="MSIQHFRVALIPFFAAFCLPVFAHPETLVKVKDAEDQLGARVGYI
                     ELDLNSGKILESFRPEERFPMMSTFKVLLCDTLLSRIDAGQEQLGRRIHYSQNDLVEYS
                     PVTEKHLTDGMTVRELCSAAITMSDNTAANLLLTTIGGPKELTAFLHNMGDHVTRLDRW
                     EPELNEAIPNDESDTTMPVAMPTTLRKLLTGELLTLASRQQLIDWMEADKVAGPLLRSA
                     LPAGWFIADKSGAGERGSRGIIAALGPDGKRSRIVVIYTTGSQATMDERNRQIAEIGAS
                     LIKHW"
                     /gene="Amp"
                     /protein_id="BAE72674.1"
ORIGIN
        1 tcgcgcgttt cggtgatgac ggtgaaaacc tctgacacat gcagctcccg gagacggtca
       61 cagcttgtct gtaagcggat gccgggagca gacaagcccg tcagggcgcg tcagcgggtg
      121 ttggcgggtg tcggggctgg cttaactatg cggcatcaga gcagattgta ctgagagtgc
      181 accatagatc ctgaggatcg gggtgataaa tcagtctgcg ccacatcggg ggaaacaaaa
      241 tggcgcgaga tctaaaaaaa aaggctccaa aaggagcctt tcgcgctacc aggtaacgcg
      301 ccactccgac gggattaacg agtgccgtaa acgacgatgg ttttaccgtg tgcggagatc
      361 aggttctgat cctcgagcat cttaagaatt cgtcccacgg tttgtctaga gcagccgaca
      421 atctggccaa tttcctgacg ggtaattttg atttgcatgc cgtccgggtg agtcatagcg
      481 tctggttgtt ttgccagatt cagcagagtc tgtgcaatgc ggccgctgac ttaaataagg
      541 gtagcctccc cataacataa actcaataaa atatatagtc ttcaacttga aaaaggaaca
      601 agctcatgca aagaggtggt acccgcacgc cgaaatgcat gcaagtaacc tattcaaagt
      661 aatatctcat acatgtttca tgagggtaac aacatgcgac tgggtgagca tatgttccgc
      721 tgatgtgatg tgcaagataa acaagcaagg cagaaactaa cttcttcttc atgtaataaa
      781 cacaccccgc gtttatttac ctatctctaa acttcaacac cttatatcat aactaatatt
      841 tcttgagata agcacactgc acccatacct tccttaaaaa cgtagcttcc agtttttggt
      901 ggttccggct tccttcccga ttccgcccgc taaacgcata tttttgttgc ctggtggcat
      961 ttgcaaaatg cataacctat gcatttaaaa gattatgtat gctcttctga cttttcgtgt
     1021 gatgaggctc gtggaaaaaa tgaataattt atgaatttga gaacaatttt gtgttgttac
     1081 ggtattttac tatggaataa tcaatcaatt gaggatttta tgcaaatatc gtttgaatat
     1141 ttttccgacc ctttgagtac ttttcttcat aattgcataa tattgtccgc tgcccctttt
     1201 tctgttagac ggtgtcttga tctacttgct atcgttcaac accaccttat tttctaacta
     1261 tttttttttt agctcatttg aatcagctta tggtgatggc acatttttgc ataaacctag
     1321 ctgtcctcgt tgaacatagg aaaaaaaaat atataaacaa ggctctttca ctctccttgc
     1381 aatcagattt gggtttgttc cctttatttt catatttctt gtcatattcc tttctcaatt
     1441 attattttct actcataacc tcacgcaaaa taacacagtc aaatcaatca aattaattag
     1501 tcgaggaacg ccaggttgcc cactttctca ctagtgacct gcagccgaca aatgtcttgc
     1561 cttattcctg agaatttaag gaaccccaaa aaggttcacg aaaatagatt gcctactagg
     1621 gcttactact atgatcagga tattttcgaa tctctcaatg ggccttgggc ttttgcgttg
     1681 tttgatgcac ctcttgacgc tccggatgct aagaatttag actgggaaac ggcaaagaaa
     1741 tggagcacca tttctgtgcc atcccattgg gaacttcagg aagactggaa gtacggtaaa
     1801 ccaatttaca cgaacgtaca gtaccctatc ccaatcgaca tcccaaatcc tcccactgta
     1861 aatcctactg gtgtttatgc tagaactttt gaattagatt cgaaatcgat tgagtcgttc
     1921 gagcacagat tgagatttga gggtgtggac aattgttacg agctttatgt taatggtcaa
     1981 tatgtgggtt tcaataaggg gtcccgtaac ggggctgaat ttgatatcca aaagtacgtt
     2041 tctgagggcg aaaacttagt ggtcgtcaag gttttcaagt ggtccgattc cacttatatc
     2101 gaggaccaag atcaatggtg gctctctggt atttacagag acgtttcttt actaaaattg
     2161 cctaagaagg cccatattga agacgttagg gtcactacaa cttttgtgga ctctcagtat
     2221 caggatgcag agctttctgt gaaagttgat gtccagggtt cttcttatga tcacatcaat
     2281 ttcacacttt acgaacctga agatggatct aaagtttacg atgcaagctc tttgttgaac
     2341 gaggagaatg ggaacacgac tttttcaact aaagaattta tttccttctc caccaaaaag
     2401 aacgaagaaa cagctttcaa gatcaacgtc aaggccccag aacattggac cgcagaaaat
     2461 cctactttgt acaagtacca gttggattta attggatctg atggcagtgt gattcaatct
     2521 attaagcacc atgttggttt cagacaagtg gagttgaagg acggtaacat tactgttaat
     2581 ggcaaagaca ttctctttag aggtgtcaac agacatgatc accatccaag gttcggtaga
     2641 gctgtgccat tagattttgt tgttagggac ttgattctaa tgaagaagtt taacatcaat
     2701 gctgttcgta actcgcatta tccaaaccat cctaaggtgt atgacctctt cgataagctg
     2761 ggcttctggg tcattgacga ggcagatctt gaaactcatg gtgttcaaga gccatttaat
     2821 cgtcatacga acttggaggc tgaatatcca gatactaaaa ataaactcta cgatgttaat
     2881 gcccattact tatcagataa tccagagtac gaggtcgcgt acttagacag agcttcccaa
     2941 cttgtcctaa gagatgtcaa tcatccttcg attattatct ggtccttggg taacgaagct
     3001 tgttatggca gaaaccacaa agccatgtac aagttaatta aacaattgga tcctaccaga
     3061 cttgtgcatt atgagggtga cttgaacgct ttgagtgcag atatctttag tttcatgtac
     3121 ccaacatttg aaattatgga aaggtggagg aagaaccaca ctgatgaaaa tggtaagttt
     3181 gaaaagcctt tgatcttgtg tgagtacggc catgcaatgg gtaacggtcc tggctctttg
     3241 aaagaatatc aagagttgtt ctacaaggag aagttttacc aaggtggctt tatctgggaa
     3301 tgggcaaatc acggtattga attcgaagat gttagtactg cagatggtaa gttgcataaa
     3361 gcttatgctt atggtggtga ctttaaggaa gaggttcatg acggagtgtt catcatggat
     3421 ggtttgtgta acagtgagca taatcctact ccgggccttg tagagtataa gaaggttatt
     3481 gaacccgttc atattaaaat tgcgcacgga tctgtaacaa tcacaaataa gcacgacttc
     3541 attacgacag accacttatt gtttatcgac aaggacacgg gaaagacaat cgacgttcca
     3601 tctttaaagc cagaagaatc tgttactatt ccttctgata caacttatgt tgttgccgtg
     3661 ttgaaagatg atgctggtgt tctaaaggca ggtcatgaaa ttgcctgggg ccaagctgaa
     3721 cttccattga aggtacccga ttttgttaca gagacagcag aaaaagctgc gaagatcaac
     3781 gacggtaaac gttatgtctc agttgaatcc agtggattgc attttatctt ggacaaattg
     3841 ttgggtaaaa ttgaaagcct aaaggtcaag ggtaaggaaa tttccagcaa gtttgagggt
     3901 tcttcaatca ctttctggag acctccaacg aataatgatg aacctaggga ctttaagaac
     3961 tggaagaagt acaatattga tttaatgaag caaaacatcc atggagtgag tgtcgaaaaa
     4021 ggttctaatg gttctctagc tgtagtcacg gttaactctc gtatatcccc agttgtattt
     4081 tactatgggt ttgagactgt tcagaagtac acgatctttg ctaacaaaat aaacttgaac
     4141 acttctatga agcttactgg cgaatatcag cctcctgatt tcccaagagt tgggtacgaa
     4201 ttctggctag gagatagtta tgaatcattt gaatggttag gtcgcgggcc cggcgaatca
     4261 tatccggata agaaggaatc tcaaagattc ggtctttacg attccaaaga tgtagaggaa
     4321 ttcgtatatg actatcctca agaaaatgga aatcatacag atacccactt tttgaacatc
     4381 aaatttgaag gtgcaggaaa actatcgatc ttccaaaagg agaagccatt taacttcaag
     4441 atttcagacg aatacggggt tgatgaagct gcccacgctt gtgacgttaa aagatacggc
     4501 agacactatc taaggttgga ccatgcaatc catggtgttg gtagcgaagc atgcggacct
     4561 gctgttctgg accagtacag attgaaagct caagatttca actttgagtt tgatctcgct
     4621 tttgaataag tgccatctgt gcagacaaac gcatcaggat ttaaataatt cagttttctg
     4681 actgagttaa aaactaatgt agcgacacca cttccattgg tgcctccgtt attttttttt
     4741 tgtatgttaa tgctaaataa tacaccgcta tgtatttcag ggcactactt ctacacatca
     4801 acggtactaa acatttcgct caagatcggt ccgctttcac gtatttggat gctatgcaat
     4861 gttgactatt cttagtggat aacatgcggc atttcctggc ggctatttgc atcgctatgt
     4921 aagtggcaat gttcggatgt gggtagtact ttcaaaagaa aaaatattac tgaagaaggc
     4981 atactacgcc aagactattt tattctcagc acttgtccta cgtggggtta gaggcgagta
     5041 agactttggc cccgctgcgg aagcaaagag aattttgcca tcggacatgc taccttacgc
     5101 ttatatctct cattggaata tcgttttctg attaaaacac ggaagtaaga acttaattcg
     5161 tttttcgttg aactatgttg tgccagcgta acattaaaaa agagtgtaca aggccacgtt
     5221 ctgtcaccgt cagaaaaata tgtcaatgag gcaagaaccg ggatggtaac aaaaatcacg
     5281 atctgggtgg gtgtgggtgt attggattat aggaagccac gcgctcaacc tggaattaca
     5341 ggaagctggt aattttttgg gtttgcaatc atcaccatct gcacgttgtt ataatgtccc
     5401 gtgtctatat atatccattg acggtattct atttttttgc tattgaaatg agcgtttttt
     5461 gttactacaa ttggttttac agacggaatt ttccctattt gtttcgtccc atttttcctt
     5521 ttctcattgt tctcatatct taaaaaggtc ctttcttcat aatcaatgct ttcttttact
     5581 taatatttta cttgcattca gtgaatttta atacatattc ctctagtctt gcaaaatcga
     5641 tttagaatca agataccagc ctaaaattaa ttaatccgga tttacctgaa tcaattggcg
     5701 aaattttttg tacgaaattt cagccacttc acaggcggtt ttcgcacgta cccatgcgct
     5761 acgttcctgg ccctcttcaa acaggcccag ttcgccaata aaatcaccct gattcagata
     5821 ggagaggatc atttctttac cctcttcgtc tttgatcagc actgccacag agcctttaac
     5881 gatgtagtac agcgtttccg ctttttcacc ctggtgaata agcgtgctct tggatgggta
     5941 cttatgaatg tggcaatgag acaagaacca ttcgagagta ggatccgttt gaggtttacc
     6001 aagtaccata agatccttaa atttttatta tctagctaga tgataatatt atatcaagaa
     6061 ttgtacctga aagcaaataa attttttatc tggcttaact atgcggcatc agagcagatt
     6121 gtactgagag tgcaccatat gcggtgtgaa ataccgcaca gatgcgtaag gagaaaatac
     6181 cgcatcaggc gctcttccgc ttcctcgctc actgactcgc tgcgctcggt cgttcggctg
     6241 cggcgagcgg tatcagctca ctcaaaggcg gtaatacggt tatccacaga atcaggggat
     6301 aacgcaggaa agaacatgtg agcaaaaggc cagcaaaagg ccaggaaccg taaaaaggcc
     6361 gcgttgctgg cgtttttcca taggctccgc ccccctgacg agcatcacaa aaatcgacgc
     6421 tcaagtcaga ggtggcgaaa cccgacagga ctataaagat accaggcgtt tccccctgga
     6481 agctccctcg tgcgctctcc tgttccgacc ctgccgctta ccggatacct gtccgccttt
     6541 ctcccttcgg gaagcgtggc gctttctcat agctcacgct gtaggtatct cagttcggtg
     6601 taggtcgttc gctccaagct gggctgtgtg cacgaacccc ccgttcagcc cgaccgctgc
     6661 gccttatccg gtaactatcg tcttgagtcc aacccggtaa gacacgactt atcgccactg
     6721 gcagcagcca ctggtaacag gattagcaga gcgaggtatg taggcggtgc tacagagttc
     6781 ttgaagtggt ggcctaacta cggctacact agaaggacag tatttggtat ctgcgctctg
     6841 ctgaagccag ttaccttcgg aaaaagagtt ggtagctctt gatccggcaa acaaaccacc
     6901 gctggtagcg gtggtttttt tgtttgcaag cagcagatta cgcgcagaaa aaaaggatct
     6961 caagaagatc ctttgatctt ttctacgggg tctgacgctc agtggaacga aaactcacgt
     7021 taagggattt tggtcatgag gggtaataac tgatataatt aaattgaagc tctaatttgt
     7081 gagtttagta tacatgcatt tacttataat acagtttttt agttttgctg gccgcatctt
     7141 ctcaaatatg cttcccagcc tgcttttctg taacgttcac cctctacctt agcatccctt
     7201 ccctttgcaa atagtcctct tccaacaata ataatgtcag atcctgtaga gaccacatca
     7261 tccacggttc tatactgttg acccaatgcg tctcccttgt catctaaacc cacaccgggt
     7321 gtcataatca accaatcgta accttcatct cttccaccca tgtctctttg agcaataaag
     7381 ccgataacaa aatctttgtc gctcttcgca atgtcaacag tacccttagt atattctcca
     7441 gtagataggg agcccttgca tgacaattct gctaacatca aaaggcctct aggttccttt
     7501 gttacttctt ctgccgcctg cttcaaaccg ctaacaatac ctgggcccac cacaccgtgt
     7561 gcattcgtaa tgtctgccca ttctgctatt ctgtatacac ccgcagagta ctgcaatttg
     7621 actgtattac caatgtcagc aaattttctg tcttcgaaga gtaaaaaatt gtacttggcg
     7681 gataatgcct ttagcggctt aactgtgccc tccatggaaa aatcagtcaa aatatccaca
     7741 tgtgttttta gtaaacaaat tttgggacct aatgcttcaa ctaactccag taattccttg
     7801 gtggtacgaa catccaatga agcacacaag tttgtttgct tttcgtgcat gatattaaat
     7861 agcttggcag caacaggact aggatgagta gcagcacgtt ccttatatgt agctttcgac
     7921 atgatttatc ttcgtttcct gcaggttttt gttctgtgca gttgggttaa gaatactggg
     7981 caatttcatg tttcttcaac actacatatg cgtatatata ccaatctaag tctgtgctcc
     8041 ttccttcgtt cttccttctg ttcggagatt accgaatcaa aaaaatttca aagaaaccga
     8101 aatcaaaaaa aagaataaaa aaaaaatgat gaattgaatt gaaaagctag cttatcgatg
     8161 ataagctgtc aaagatgaga attaattcca cggactatag actatactag atactccgtc
     8221 tactgtacga tacacttccg ctcaggtcct tgtcctttaa cgaggcctta ccactctttt
     8281 gttactctat tgatccagct cagcaaaggc agtgtgatct aagattctat cttcgcgatg
     8341 tagtaaaact agctagaccg agaaagagac tagaaatgca aaaggcactt ctacaatggc
     8401 tgccatcatt attatccgat gtgacgctgc agcttctcaa tgatattcga atacgctttg
     8461 aggagataca gcctaatatc cgacaaactg ttttacagat ttacgatcgt acttgttacc
     8521 catcattgaa ttttgaacat ccgaacctgg gagttttccc tgaaacagat agtatatttg
     8581 aacctgtata ataatatata gtctagcgct ttacggaaga caatgtatgt atttcggttc
     8641 ctggagaaac tattgcatct attgcatagg taatcttgca cgtcgcatcc ccggttcatt
     8701 ttctgcgttt ccatcttgca cttcaatagc atatctttgt taacgaagca tctgtgcttc
     8761 attttgtaga acaaaaatgc aacgcgagag cgctaatttt tcaaacaaag aatctgagct
     8821 gcatttttac agaacagaaa tgcaacgcga aagcgctatt ttaccaacga agaatctgtg
     8881 cttcattttt gtaaaacaaa aatgcaacgc gacgagagcg ctaatttttc aaacaaagaa
     8941 tctgagctgc atttttacag aacagaaatg caacgcgaga gcgctatttt accaacaaag
     9001 aatctatact tcttttttgt tctacaaaaa tgcatcccga gagcgctatt tttctaacaa
     9061 agcatcttag attacttttt ttctcctttg tgcgctctat aatgcagtct cttgataact
     9121 ttttgcactg taggtccgtt aaggttagaa gaaggctact ttggtgtcta ttttctcttc
     9181 cataaaaaaa gcctgactcc acttcccgcg tttactgatt actagcgaag ctgcgggtgc
     9241 attttttcaa gataaaggca tccccgatta tattctatac cgatgtggat tgcgcatact
     9301 ttgtgaacag aaagtgatag cgttgatgat tcttcattgg tcagaaaatt atgaacggtt
     9361 tcttctattt tgtctctata tactacgtat aggaaatgtt tacattttcg tattgttttc
     9421 gattcactct atgaatagtt cttactacaa tttttttgtc taaagagtaa tactagagat
     9481 aaacataaaa aatgtagagg tcgagtttag atgcaagttc aaggagcgaa aggtggatgg
     9541 gtaggttata tagggatata gcacagagat atatagcaaa gagatacttt tgagcaatgt
     9601 ttgtggaagc ggtattcgca atgggaagct ccaccccggt tgataatcag aaaagcccca
     9661 aaaacaggaa gattattatc aaaaaggatc ttcacctaga tccttttaaa ttaaaaatga
     9721 agttttaaat caatctaaag tatatatgag taaacttggt ctgacagtta ccaatgctta
     9781 atcagtgagg cacctatctc agcgatctgt ctatttcgtt catccatagt tgcctgactc
     9841 cccgtcgtgt agataactac gatacgggag cgcttaccat ctggccccag tgctgcaatg
     9901 ataccgcgag acccacgctc accggctcca gatttatcag caataaacca gccagccgga
     9961 agggccgagc gcagaagtgg tcctgcaact ttatccgcct ccatccagtc tattaattgt
    10021 tgccgggaag ctagagtaag tagttcgcca gttaatagtt tgcgcaacgt tgttggcatt
    10081 gctacaggca tcgtggtgtc actctcgtcg tttggtatgg cttcattcag ctccggttcc
    10141 caacgatcaa ggcgagttac atgatccccc atgttgtgca aaaaagcggt tagctccttc
    10201 ggtcctccga tcgttgtcag aagtaagttg gccgcagtgt tatcactcat ggttatggca
    10261 gcactgcata attctcttac tgtcatgcca tccgtaagat gcttttctgt gactggtgag
    10321 tactcaacca agtcattctg agaatagtgt atgcggcgac cgagttgctc ttgcccggcg
    10381 tcaatacggg ataatagtgt atcacatagc agaactttaa aagtgctcat cattggaaaa
    10441 cgttcttcgg ggcgaaaact ctcaaggatc ttaccgctgt tgagatccag ttcgatgtaa
    10501 cccactcgtg cacccaactg atcttcagca tcttttactt tcaccagcgt ttctgggtga
    10561 gcaaaaacag gaaggcaaaa tgccgcaaaa aagggaataa gggcgacacg gaaatgttga
    10621 atactcatac tcttcctttt tcaatattat tgaagcattt atcagggtta ttgtctcatg
    10681 agcggataca tatttgaatg tatttagaaa aataaacaaa taggggttcc gcgcacattt
    10741 ccccgaaaag tgccacctgc taagaaacca ttattatcat gacattaacc tataaaaata
    10801 ggcgtatcac gaggcccttt cgtc
//
