# Supplementary material for: Pydna: a simulation and documentation tool for DNA assembly strategies using python
Source: BMC Bioinformatics. 2015 May 2;16(1):142. doi: 10.1186/s12859-015-0544-x (PMC4472420; doi:10.1186/s12859-015-0544-x)
Supplement: Additional file 2: — This compressed file has a folder structure containing six examples of pydna usage, including the code used to produce the examples depicted in this article. [file 12859_2015_544_MOESM2_ESM.zip › supplementary data/Lactose_pathway/genbank_files/pSU0_EcoRV.gb]

LOCUS       4448bp_PCR_prod         4398 bp    DNA     circular UNK 03-NOV-2014
DEFINITION  Product_470_pSU0f-dEcoRV (50-mer)_469_pSU0r-dEcoRV (50-mer)
ACCESSION   4448bp BSV0v4NBOFeXK3akL0RL6YXgkn4
VERSION     4448bp BSV0v4NBOFeXK3akL0RL6YXgkn4
KEYWORDS    .
SOURCE      .
  ORGANISM  .
            .
FEATURES             Location/Qualifiers
     gene            36..896
                     /gene="Amp"
     CDS             36..896
                     /product="ampicillin resistant protein"
                     /codon_start=1
                     /transl_table=11
                     /db_xref="GI:84570489"
                     /translation="MSIQHFRVALIPFFAAFCLPVFAHPETLVKVKDAEDQLGARVGYI
                     ELDLNSGKILESFRPEERFPMMSTFKVLLCDTLLSRIDAGQEQLGRRIHYSQNDLVEYS
                     PVTEKHLTDGMTVRELCSAAITMSDNTAANLLLTTIGGPKELTAFLHNMGDHVTRLDRW
                     EPELNEAIPNDESDTTMPVAMPTTLRKLLTGELLTLASRQQLIDWMEADKVAGPLLRSA
                     LPAGWFIADKSGAGERGSRGIIAALGPDGKRSRIVVIYTTGSQATMDERNRQIAEIGAS
                     LIKHW"
                     /gene="Amp"
                     /protein_id="BAE72674.1"
     primer_bind     complement(2908..2932)
                     /note="469_pSU0r-dEcoRV"
                     /ApEinfo_fwdcolor="green"
                     /ApEinfo_revcolor="red"
     misc            complement(2908..2957)
                     /label="469_pSU0r-dEcoRV"
     misc            2742..3545
                     /label="URA3"
ORIGIN
        1 ggatccatcg gaattcatat tgaaaaagga agagtatgag tattcaacat ttccgtgtcg
       61 cccttattcc cttttttgcg gcattttgcc ttcctgtttt tgctcaccca gaaacgctgg
      121 tgaaagtaaa agatgctgaa gatcagttgg gtgcacgagt gggttacatc gaactggatc
      181 tcaacagcgg taagatcctt gagagttttc gccccgaaga acgttttcca atgatgagca
      241 cttttaaagt tctgctatgt gatacactat tatcccgtat tgacgccggg caagagcaac
      301 tcggtcgccg catacactat tctcagaatg acttggttga gtactcacca gtcacagaaa
      361 agcatcttac ggatggcatg acagtaagag aattatgcag tgctgccata accatgagtg
      421 ataacactgc ggccaactta cttctgacaa cgatcggagg accgaaggag ctaaccgctt
      481 ttttgcacaa catgggggat catgtaactc gccttgatcg ttgggaaccg gagctgaatg
      541 aagccatacc aaacgacgag agtgacacca cgatgcctgt agcaatgcca acaacgttgc
      601 gcaaactatt aactggcgaa ctacttactc tagcttcccg gcaacaatta atagactgga
      661 tggaggcgga taaagttgca ggaccacttc tgcgctcggc ccttccggct ggctggttta
      721 ttgctgataa atctggagcc ggtgagcgtg ggtctcgcgg tatcattgca gcactggggc
      781 cagatggtaa gcgctcccgt atcgtagtta tctacacgac ggggagtcag gcaactatgg
      841 atgaacgaaa tagacagatc gctgagatag gtgcctcact gattaagcat tggtaactgt
      901 cagaccaagt ttactcatat atactttaga ttgatttaaa acttcatttt taatttaaaa
      961 ggatctaggt gaagatcctt tttgataata atcttcctgt ttttggggct tttctgatta
     1021 tcaaccgggg tggagcttcc cattgcgaat accgcttcca caaacattgc tcaaaagtat
     1081 ctctttgcta tatatctctg tgctatatcc ctatataacc tacccatcca cctttcgctc
     1141 cttgaacttg catctaaact cgacctctac attttttatg tttatctcta gtattactct
     1201 ttagacaaaa aaattgtagt aagaactatt catagagtga atcgaaaaca atacgaaaat
     1261 gtaaacattt cctatacgta gtatatagag acaaaataga agaaaccgtt cataattttc
     1321 tgaccaatga agaatcatca acgctatcac tttctgttca caaagtatgc gcaatccaca
     1381 tcggtataga atataatcgg ggatgccttt atcttgaaaa aatgcacccg cagcttcgct
     1441 agtaatcagt aaacgcggga agtggagtca ggcttttttt atggaagaga aaatagacac
     1501 caaagtagcc ttcttctaac cttaacggac ctacagtgca aaaagttatc aagagactgc
     1561 attatagagc gcacaaagga gaaaaaaagt aatctaagat gctttgttag aaaaatagcg
     1621 ctctcgggat gcatttttgt agaacaaaaa agaagtatag attctttgtt ggtaaaatag
     1681 cgctctcgcg ttgcatttct gttctgtaaa aatgcagctc agattctttg tttgaaaaat
     1741 tagcgctctc gtcgcgttgc atttttgttt tacaaaaatg aagcacagat tcttcgttgg
     1801 taaaatagcg ctttcgcgtt gcatttctgt tctgtaaaaa tgcagctcag attctttgtt
     1861 tgaaaaatta gcgctctcgc gttgcatttt tgttctacaa aatgaagcac agatgcttcg
     1921 ttaacaaaga tatgctattg aagtgcaaga tggaaacgca gaaaatgaac cggggatgcg
     1981 acgtgcaaga ttacctatgc aatagatgca atagtttctc caggaaccga aatacataca
     2041 ttgtcttccg taaagcgcta gactatatat tattatacag gttcaaatat actatctgtt
     2101 tcagggaaaa ctcccaggtt cggatgttca aaattcaatg atgggtaaca agtacgatcg
     2161 taaatctgta aaacagtttg tcggatatta ggctgtatct cctcaaagcg tattcgaata
     2221 tcattgagaa gctgcagcgt cacatcggat aataatgatg gcagccattg tagaagtgcc
     2281 ttttgcattt ctagtctctt tctcggtcta gctagtttta ctacatcgcg aagatagaat
     2341 cttagatcac actgcctttg ctgagctgga tcaatagagt aacaaaagag tggtaaggcc
     2401 tcgttaaagg acaaggacct gagcggaagt gtatcgtaca gtagacggag tatctagtat
     2461 agtctatagt ccgtggaatt aattctcatc tttgacagct tatcatcgat aagctagctt
     2521 ttcaattcaa ttcatcattt tttttttatt cttttttttg atttcggttt ctttgaaatt
     2581 tttttgattc ggtaatctcc gaacagaagg aagaacgaag gaaggagcac agacttagat
     2641 tggtatatat acgcatatgt agtgttgaag aaacatgaaa ttgcccagta ttcttaaccc
     2701 aactgcacag aacaaaaacc tgcaggaaac gaagataaat catgtcgaaa gctacatata
     2761 aggaacgtgc tgctactcat cctagtcctg ttgctgccaa gctatttaat atcatgcacg
     2821 aaaagcaaac aaacttgtgt gcttcattgg atgttcgtac caccaaggaa ttactggagt
     2881 tagttgaagc attaggtccc aaaatttgtt tactaaaaac acatgtggat attttgactg
     2941 atttttccat ggagggcaca gttaagccgc taaaggcatt atccgccaag tacaattttt
     3001 tactcttcga agacagaaaa tttgctgaca ttggtaatac agtcaaattg cagtactctg
     3061 cgggtgtata cagaatagca gaatgggcag acattacgaa tgcacacggt gtggtgggcc
     3121 caggtattgt tagcggtttg aagcaggcgg cagaagaagt aacaaaggaa cctagaggcc
     3181 ttttgatgtt agcagaattg tcatgcaagg gctccctatc tactggagaa tatactaagg
     3241 gtactgttga cattgcgaag agcgacaaag attttgttat cggctttatt gctcaaagag
     3301 acatgggtgg aagagatgaa ggttacgatt ggttgattat gacacccggt gtgggtttag
     3361 atgacaaggg agacgcattg ggtcaacagt atagaaccgt ggatgatgtg gtctctacag
     3421 gatctgacat tattattgtt ggaagaggac tatttgcaaa gggaagggat gctaaggtag
     3481 agggtgaacg ttacagaaaa gcaggctggg aagcatattt gagaagatgc ggccagcaaa
     3541 actaaaaaac tgtattataa gtaaatgcat gtatactaaa ctcacaaatt agagcttcaa
     3601 tttaattata tcagttatta cccctcatga ccaaaatccc ttaacgtgag ttttcgttcc
     3661 actgagcgtc agaccccgta gaaaagatca aaggatcttc ttgagatcct ttttttctgc
     3721 gcgtaatctg ctgcttgcaa acaaaaaaac caccgctacc agcggtggtt tgtttgccgg
     3781 atcaagagct accaactctt tttccgaagg taactggctt cagcagagcg cagataccaa
     3841 atactgtcct tctagtgtag ccgtagttag gccaccactt caagaactct gtagcaccgc
     3901 ctacatacct cgctctgcta atcctgttac cagtggctgc tgccagtggc gataagtcgt
     3961 gtcttaccgg gttggactca agacgatagt taccggataa ggcgcagcgg tcgggctgaa
     4021 cggggggttc gtgcacacag cccagcttgg agcgaacgac ctacaccgaa ctgagatacc
     4081 tacagcgtga gctatgagaa agcgccacgc ttcccgaagg gagaaaggcg gacaggtatc
     4141 cggtaagcgg cagggtcgga acaggagagc gcacgaggga gcttccaggg ggaaacgcct
     4201 ggtatcttta tagtcctgtc gggtttcgcc acctctgact tgagcgtcga tttttgtgat
     4261 gctcgtcagg ggggcggagc ctatggaaaa acgccagcaa cgcggccttt ttacggttcc
     4321 tgggcttttg ctggcctttt gctcacatgt tctttcctgc gttatcccct gattctgtgg
     4381 ataaccgtat taccgccg
//
