# Supplementary material for: Pydna: a simulation and documentation tool for DNA assembly strategies using python
Source: BMC Bioinformatics. 2015 May 2;16(1):142. doi: 10.1186/s12859-015-0544-x (PMC4472420; doi:10.1186/s12859-015-0544-x)
Supplement: Additional file 2: — This compressed file has a folder structure containing six examples of pydna usage, including the code used to produce the examples depicted in this article. [file 12859_2015_544_MOESM2_ESM.zip › supplementary data/Lactose_pathway/genbank_files/pYPK0_PDC1tp_KlLAC4_PGI1tp_KlLAC12_TPI1tp.gb]

LOCUS       .                      13267 bp    DNA     circular UNK 05-NOV-2014
DEFINITION  .
ACCESSION   <unknown id>
VERSION     <unknown id>
KEYWORDS    .
SOURCE      .
  ORGANISM  .
            .
FEATURES             Location/Qualifiers
     overlap         433..530
                     /note="olp_pX1elTSrsO+Y7S81pRpDvK/GuRY"
                     /ApEinfo_revcolor="#B8D9D0"
                     /chksum="pX1elTSrsO+Y7S81pRpDvK/GuRY"
                     /ApEinfo_fwdcolor="#E2C7BB"
     misc            531..554
                     /label="413_ScPDC1tpf"
     promoter        538..1492
                     /note="tp YLR045C YLR044C"
                     /ApEinfo_revcolor="#b1e681"
                     /ApEinfo_fwdcolor="#b1e6cc"
     primer_bind     538..554
                     /note="413_ScPDC1tpf"
                     /ApEinfo_fwdcolor="green"
                     /ApEinfo_revcolor="red"
     primer_bind     complement(1466..1492)
                     /note="625_ScPDC1tpr_PacI"
                     /ApEinfo_fwdcolor="green"
                     /ApEinfo_revcolor="red"
     misc            complement(1466..1499)
                     /label="625_ScPDC1tpr_PacI"
     overlap         1490..1554
                     /note="olp_RmgU3LnfguShlshLdEhwqxnFc78"
                     /ApEinfo_revcolor="#D9C9D2"
                     /chksum="RmgU3LnfguShlshLdEhwqxnFc78"
                     /ApEinfo_fwdcolor="#FABDC5"
     primer_bind     complement(1527..1547)
                     /note="567_pCAPsAjiIF"
                     /ApEinfo_fwdcolor="green"
                     /ApEinfo_revcolor="red"
     misc            complement(1527..1549)
                     /label="567_pCAPsAjiIF"
     primer_bind     complement(1527..1549)
                     /note="567_pCAPsAjiIF"
                     /ApEinfo_fwdcolor="green"
                     /ApEinfo_revcolor="red"
     misc            complement(1527..1549)
                     /label="567_pCAPsAjiIF"
     misc            1550..1570
                     /label="757_KlLAC4_fw"
     CDS             1552..4629
                     /product="beta-D-galactosidase"
                     /codon_start=1
                     /EC_number="3.2.1.23"
                     /db_xref="GI:173305"
                     /translation="MSCLIPENLRNPKKVHENRLPTRAYYYDQDIFESLNGPWAFALFD
                     APLDAPDAKNLDWETAKKWSTISVPSHWELQEDWKYGKPIYTNVQYPIPIDIPNPPTVN
                     PTGVYARTFELDSKSIESFEHRLRFEGVDNCYELYVNGQYVGFNKGSRNGAEFDIQKYV
                     SEGENLVVVKVFKWSDSTYIEDQDQWWLSGIYRDVSLLKLPKKAHIEDVRVTTTFVDSQ
                     YQDAELSVKVDVQGSSYDHINFTLYEPEDGSKVYDASSLLNEENGNTTFSTKEFISFST
                     KKNEETAFKINVKAPEHWTAENPTLYKYQLDLIGSDGSVIQSIKHHVGFRQVELKDGNI
                     TVNGKDILFRGVNRHDHHPRFGRAVPLDFVVRDLILMKKFNINAVRNSHYPNHPKVYDL
                     FDKLGFWVIDEADLETHGVQEPFNRHTNLEAEYPDTKNKLYDVNAHYLSDNPEYEVAYL
                     DRASQLVLRDVNHPSIIIWSLGNEACYGRNHKAMYKLIKQLDPTRLVHYEGDLNALSAD
                     IFSFMYPTFEIMERWRKNHTDENGKFEKPLILCEYGHAMGNGPGSLKEYQELFYKEKFY
                     QGGFIWEWANHGIEFEDVSTADGKLHKAYAYGGDFKEEVHDGVFIMDGLCNSEHNPTPG
                     LVEYKKVIEPVHIKIAHGSVTITNKHDFITTDHLLFIDKDTGKTIDVPSLKPEESVTIP
                     SDTTYVVAVLKDDAGVLKAGHEIAWGQAELPLKVPDFVTETAEKAAKINDGKRYVSVES
                     SGLHFILDKLLGKIESLKVKGKEISSKFEGSSITFWRPPTNNDEPRDFKNWKKYNIDLM
                     KQNIHGVSVEKGSNGSLAVVTVNSRISPVVFYYGFETVQKYTIFANKINLNTSMKLTGE
                     YQPPDFPRVGYEFWLGDSYESFEWLGRGPGESYPDKKESQRFGLYDSKDVEEFVYDYPQ
                     ENGNHTDTHFLNIKFEGAGKLSIFQKEKPFNFKISDEYGVDEAAHACDVKRYGRHYLRL
                     DHAIHGVGSEACGPAVLDQYRLKAQDFNFEFDLAFE"
                     /gene="LAC4"
                     /protein_id="AAA35265.1"
     primer_bind     1552..1570
                     /note="757_KlLAC4_fw"
                     /ApEinfo_fwdcolor="green"
                     /ApEinfo_revcolor="red"
     primer_bind     complement(4610..4629)
                     /note="758_KlLAC4_rv"
                     /ApEinfo_fwdcolor="green"
                     /ApEinfo_revcolor="red"
     misc            complement(4610..4629)
                     /label="758_KlLAC4_rv"
     misc            4630..4651
                     /label="568_pCAPsAjiIR"
     primer_bind     4632..4651
                     /note="568_pCAPsAjiIR"
                     /ApEinfo_revcolor="red"
                     /ApEinfo_fwdcolor="green"
     primer_bind     complement(4636..4660)
                     /note="467_pCAPs_releas"
                     /ApEinfo_revcolor="red"
                     /ApEinfo_fwdcolor="green"
     misc            complement(4636..4666)
                     /label="467_pCAPs_release_re"
     overlap         4661..5673
                     /note="olp_gyA7WnplTdAnoJUkOlPQDVDTHlQ"
                     /ApEinfo_revcolor="#D3F6D3"
                     /chksum="gyA7WnplTdAnoJUkOlPQDVDTHlQ"
                     /ApEinfo_fwdcolor="#F4B9B3"
     primer_bind     4667..4687
                     /note="549_ScPGI1tpf"
                     /ApEinfo_fwdcolor="green"
                     /ApEinfo_revcolor="red"
     gene            4937..5041
                     /locus_tag="YBR196C-B"
     mRNA            4937..5041
                     /locus_tag="YBR196C-B"
                     /product="hypothetical protein"
     CDS             4937..5041
                     /product="hypothetical protein"
                     /GO_component="GO:0005575 - cellular_component [Evidence
                     ND]"
                     /GO_function="GO:0003674 - molecular_function [Evidence
                     ND]"
                     /codon_start=1
                     /locus_tag="YBR196C-B"
                     /note="hypothetical protein; identified by expression
                     profiling and mass spectrometry"
                     /db_xref="SGD:S000028816"
                     /GO_process="GO:0008150 - biological_process [Evidence ND]"
                     /translation="MWVVLSKEKILLKKAYYAKTILFSALVLRGVRGE"
                     /protein_id="DAA07312.1"
     gene            5394..5543
                     /locus_tag="YBR196C-A"
     mRNA            5394..5543
                     /locus_tag="YBR196C-A"
                     /product="hypothetical protein"
     CDS             5394..5543
                     /product="hypothetical protein"
                     /GO_component="GO:0005575 - cellular_component [Evidence
                     ND]"
                     /GO_component="GO:0016021 - integral to membrane [Evidence
                     IEA]"
                     /GO_component="GO:0016020 - membrane [Evidence IEA,IEA]"
                     /GO_function="GO:0003674 - molecular_function [Evidence
                     ND]"
                     /codon_start=1
                     /locus_tag="YBR196C-A"
                     /note="hypothetical protein; identified by fungal homology
                     and RT-PCR"
                     /db_xref="SGD:S000028534"
                     /GO_process="GO:0008150 - biological_process [Evidence ND]"
                     /translation="MSRVYIYPLTVFYFFAIEMSVFCYYNWFYRRNFPYLFRPIFPFLI
                     VLIS"
                     /protein_id="DAA07311.1"
     primer_bind     complement(5646..5666)
                     /note="622_ScPGI1tpr_PacI"
                     /ApEinfo_fwdcolor="green"
                     /ApEinfo_revcolor="red"
     misc            complement(5646..5673)
                     /label="622_ScPGI1tpr_PacI"
     primer_bind     complement(5701..5721)
                     /note="567_pCAPsAjiIF"
                     /ApEinfo_revcolor="red"
                     /ApEinfo_fwdcolor="green"
     misc            complement(5701..5723)
                     /label="567_pCAPsAjiIF"
     primer_bind     complement(5701..5723)
                     /note="567_pCAPsAjiIF"
                     /ApEinfo_revcolor="red"
                     /ApEinfo_fwdcolor="green"
     misc            complement(5701..5723)
                     /label="567_pCAPsAjiIF"
     primer_bind     5724..5742
                     /note="759_KlLAC12_fw"
                     /ApEinfo_revcolor="red"
                     /ApEinfo_fwdcolor="green"
     misc            5724..5742
                     /label="759_KlLAC12_fw"
     CDS             5726..7489
                     /note="unnamed protein product; lactose permease (AA
                     1-587)"
                     /db_xref="GI:2857"
                     /db_xref="GOA:P07921"
                     /db_xref="InterPro:IPR003663"
                     /db_xref="InterPro:IPR005828"
                     /db_xref="InterPro:IPR005829"
                     /db_xref="InterPro:IPR016196"
                     /db_xref="InterPro:IPR020846"
                     /db_xref="UniProtKB/Swiss-Prot:P07921"
                     /translation="MADHSSSSSSLQKKPINTIEHKDTLGNDRDHKEALNSDNDNTSGL
                     KINGVPIEDAREEVLLPGYLSKQYYKLYGLCFITYLCATMQGYDGALMGSIYTEDAYLK
                     YYHLDINSSSGTGLVFSIFNVGQICGAFFVPLMDWKGRKPAILIGCLGVVIGAIISSLT
                     TTKSALIGGRWFVAFFATIANAAAPTYCAEVAPAHLRGKVAGLYNTLWSVGSIVAAFST
                     YGTNKNFPNSSKAFKIPLYLQMMFPGLVCIFGWLIPESPRWLVGVGREEEAREFIIKYH
                     LNGDRTHPLLDMEMAEIIESFHGTDLSNPLEMLDVRSLFRTRSDRYRAMLVILMAWFGQ
                     FSGNNVCSYYLPTMLRNVGMKSVSLNVLMNGVYSIVTWISSICGAFFIDKIGRREGFLG
                     SISGAALALTGLSICTARYEKTKKKSASNGALVFIYLFGGIFSFAFTPMQSMYSTEVST
                     NLTRSKAQLLNFVVSGVAQFVNQFATPKAMKNIKYWFYVFYVFFDIFEFIVIYFFFVET
                     KGRSLEELEVVFEAPNPRKASVDQAFLAQVRATLVQRNDVRVANAQNLKEQEPLKSDAD
                     HVEKLSEAESV"
                     /codon_start=1
                     /protein_id="CAA30053.1"
     primer_bind     complement(7470..7489)
                     /note="760_KlLAC12_rv"
                     /ApEinfo_revcolor="red"
                     /ApEinfo_fwdcolor="green"
     misc            complement(7470..7489)
                     /label="760_KlLAC12_rv"
     misc            7490..7511
                     /label="568_pCAPsAjiIR"
     primer_bind     7492..7511
                     /note="568_pCAPsAjiIR"
                     /ApEinfo_fwdcolor="green"
                     /ApEinfo_revcolor="red"
     primer_bind     complement(7496..7520)
                     /note="467_pCAPs_releas"
                     /ApEinfo_revcolor="red"
                     /ApEinfo_fwdcolor="green"
     misc            complement(7496..7526)
                     /label="467_pCAPs_release_re"
     promoter        7527..8109
                     /note="tp YDR051C YDR050C"
                     /ApEinfo_revcolor="#b1e681"
                     /ApEinfo_fwdcolor="#b1e6cc"
     primer_bind     7527..7552
                     /note="419_ScTPI1tpf"
                     /ApEinfo_fwdcolor="green"
                     /ApEinfo_revcolor="red"
     primer_bind     complement(8082..8109)
                     /note="621_ScTPI1tpr_PacI"
                     /ApEinfo_fwdcolor="green"
                     /ApEinfo_revcolor="red"
     misc            complement(8082..8116)
                     /label="621_ScTPI1tpr_PacI"
     overlap         8117..8177
                     /note="olp_OmDbOULBfMl1s6bOD56K7WGX+Bw"
                     /ApEinfo_revcolor="#BAD7DE"
                     /chksum="OmDbOULBfMl1s6bOD56K7WGX+Bw"
                     /ApEinfo_fwdcolor="#DAECFF"
     primer_bind     complement(8154..8177)
                     /note="166_pCAPSrv"
                     /ApEinfo_fwdcolor="green"
                     /ApEinfo_revcolor="red"
     misc            complement(8154..8177)
                     /label="166_pCAPSrv"
     primer_bind     complement(8154..8177)
                     /note="166_pCAPSrv"
                     /ApEinfo_revcolor="red"
                     /ApEinfo_fwdcolor="green"
     misc            complement(8154..8177)
                     /label="166_pCAPSrv"
     rep_origin      8818
                     /direction=BOTH
     misc            9562..10365
                     /label="URA3"
     misc            10150..10199
                     /label="469_pSU0r-dEcoRV"
     primer_bind     10175..10199
                     /note="469_pSU0r-dEcoRV"
                     /ApEinfo_fwdcolor="green"
                     /ApEinfo_revcolor="red"
     gene            complement(12211..13071)
                     /gene="Amp"
     CDS             complement(12211..13071)
                     /product="ampicillin resistant protein"
                     /codon_start=1
                     /transl_table=11
                     /db_xref="GI:84570489"
                     /translation="MSIQHFRVALIPFFAAFCLPVFAHPETLVKVKDAEDQLGARVGYI
                     ELDLNSGKILESFRPEERFPMMSTFKVLLCDTLLSRIDAGQEQLGRRIHYSQNDLVEYS
                     PVTEKHLTDGMTVRELCSAAITMSDNTAANLLLTTIGGPKELTAFLHNMGDHVTRLDRW
                     EPELNEAIPNDESDTTMPVAMPTTLRKLLTGELLTLASRQQLIDWMEADKVAGPLLRSA
                     LPAGWFIADKSGAGERGSRGIIAALGPDGKRSRIVVIYTTGSQATMDERNRQIAEIGAS
                     LIKHW"
                     /gene="Amp"
                     /protein_id="BAE72674.1"
ORIGIN
        1 tcgcgcgttt cggtgatgac ggtgaaaacc tctgacacat gcagctcccg gagacggtca
       61 cagcttgtct gtaagcggat gccgggagca gacaagcccg tcagggcgcg tcagcgggtg
      121 ttggcgggtg tcggggctgg cttaactatg cggcatcaga gcagattgta ctgagagtgc
      181 accatagatc ctgaggatcg gggtgataaa tcagtctgcg ccacatcggg ggaaacaaaa
      241 tggcgcgaga tctaaaaaaa aaggctccaa aaggagcctt tcgcgctacc aggtaacgcg
      301 ccactccgac gggattaacg agtgccgtaa acgacgatgg ttttaccgtg tgcggagatc
      361 aggttctgat cctcgagcat cttaagaatt cgtcccacgg tttgtctaga gcagccgaca
      421 atctggccaa tttcctgacg ggtaattttg atttgcatgc cgtccgggtg agtcatagcg
      481 tctggttgtt ttgccagatt cagcagagtc tgtgcaatgc ggccgctgac ttaaataagg
      541 gtagcctccc cataacataa actcaataaa atatatagtc ttcaacttga aaaaggaaca
      601 agctcatgca aagaggtggt acccgcacgc cgaaatgcat gcaagtaacc tattcaaagt
      661 aatatctcat acatgtttca tgagggtaac aacatgcgac tgggtgagca tatgttccgc
      721 tgatgtgatg tgcaagataa acaagcaagg cagaaactaa cttcttcttc atgtaataaa
      781 cacaccccgc gtttatttac ctatctctaa acttcaacac cttatatcat aactaatatt
      841 tcttgagata agcacactgc acccatacct tccttaaaaa cgtagcttcc agtttttggt
      901 ggttccggct tccttcccga ttccgcccgc taaacgcata tttttgttgc ctggtggcat
      961 ttgcaaaatg cataacctat gcatttaaaa gattatgtat gctcttctga cttttcgtgt
     1021 gatgaggctc gtggaaaaaa tgaataattt atgaatttga gaacaatttt gtgttgttac
     1081 ggtattttac tatggaataa tcaatcaatt gaggatttta tgcaaatatc gtttgaatat
     1141 ttttccgacc ctttgagtac ttttcttcat aattgcataa tattgtccgc tgcccctttt
     1201 tctgttagac ggtgtcttga tctacttgct atcgttcaac accaccttat tttctaacta
     1261 tttttttttt agctcatttg aatcagctta tggtgatggc acatttttgc ataaacctag
     1321 ctgtcctcgt tgaacatagg aaaaaaaaat atataaacaa ggctctttca ctctccttgc
     1381 aatcagattt gggtttgttc cctttatttt catatttctt gtcatattcc tttctcaatt
     1441 attattttct actcataacc tcacgcaaaa taacacagtc aaatcaatca aattaattag
     1501 tcgaggaacg ccaggttgcc cactttctca ctagtgacct gcagccgaca aatgtcttgc
     1561 cttattcctg agaatttaag gaaccccaaa aaggttcacg aaaatagatt gcctactagg
     1621 gcttactact atgatcagga tattttcgaa tctctcaatg ggccttgggc ttttgcgttg
     1681 tttgatgcac ctcttgacgc tccggatgct aagaatttag actgggaaac ggcaaagaaa
     1741 tggagcacca tttctgtgcc atcccattgg gaacttcagg aagactggaa gtacggtaaa
     1801 ccaatttaca cgaacgtaca gtaccctatc ccaatcgaca tcccaaatcc tcccactgta
     1861 aatcctactg gtgtttatgc tagaactttt gaattagatt cgaaatcgat tgagtcgttc
     1921 gagcacagat tgagatttga gggtgtggac aattgttacg agctttatgt taatggtcaa
     1981 tatgtgggtt tcaataaggg gtcccgtaac ggggctgaat ttgatatcca aaagtacgtt
     2041 tctgagggcg aaaacttagt ggtcgtcaag gttttcaagt ggtccgattc cacttatatc
     2101 gaggaccaag atcaatggtg gctctctggt atttacagag acgtttcttt actaaaattg
     2161 cctaagaagg cccatattga agacgttagg gtcactacaa cttttgtgga ctctcagtat
     2221 caggatgcag agctttctgt gaaagttgat gtccagggtt cttcttatga tcacatcaat
     2281 ttcacacttt acgaacctga agatggatct aaagtttacg atgcaagctc tttgttgaac
     2341 gaggagaatg ggaacacgac tttttcaact aaagaattta tttccttctc caccaaaaag
     2401 aacgaagaaa cagctttcaa gatcaacgtc aaggccccag aacattggac cgcagaaaat
     2461 cctactttgt acaagtacca gttggattta attggatctg atggcagtgt gattcaatct
     2521 attaagcacc atgttggttt cagacaagtg gagttgaagg acggtaacat tactgttaat
     2581 ggcaaagaca ttctctttag aggtgtcaac agacatgatc accatccaag gttcggtaga
     2641 gctgtgccat tagattttgt tgttagggac ttgattctaa tgaagaagtt taacatcaat
     2701 gctgttcgta actcgcatta tccaaaccat cctaaggtgt atgacctctt cgataagctg
     2761 ggcttctggg tcattgacga ggcagatctt gaaactcatg gtgttcaaga gccatttaat
     2821 cgtcatacga acttggaggc tgaatatcca gatactaaaa ataaactcta cgatgttaat
     2881 gcccattact tatcagataa tccagagtac gaggtcgcgt acttagacag agcttcccaa
     2941 cttgtcctaa gagatgtcaa tcatccttcg attattatct ggtccttggg taacgaagct
     3001 tgttatggca gaaaccacaa agccatgtac aagttaatta aacaattgga tcctaccaga
     3061 cttgtgcatt atgagggtga cttgaacgct ttgagtgcag atatctttag tttcatgtac
     3121 ccaacatttg aaattatgga aaggtggagg aagaaccaca ctgatgaaaa tggtaagttt
     3181 gaaaagcctt tgatcttgtg tgagtacggc catgcaatgg gtaacggtcc tggctctttg
     3241 aaagaatatc aagagttgtt ctacaaggag aagttttacc aaggtggctt tatctgggaa
     3301 tgggcaaatc acggtattga attcgaagat gttagtactg cagatggtaa gttgcataaa
     3361 gcttatgctt atggtggtga ctttaaggaa gaggttcatg acggagtgtt catcatggat
     3421 ggtttgtgta acagtgagca taatcctact ccgggccttg tagagtataa gaaggttatt
     3481 gaacccgttc atattaaaat tgcgcacgga tctgtaacaa tcacaaataa gcacgacttc
     3541 attacgacag accacttatt gtttatcgac aaggacacgg gaaagacaat cgacgttcca
     3601 tctttaaagc cagaagaatc tgttactatt ccttctgata caacttatgt tgttgccgtg
     3661 ttgaaagatg atgctggtgt tctaaaggca ggtcatgaaa ttgcctgggg ccaagctgaa
     3721 cttccattga aggtacccga ttttgttaca gagacagcag aaaaagctgc gaagatcaac
     3781 gacggtaaac gttatgtctc agttgaatcc agtggattgc attttatctt ggacaaattg
     3841 ttgggtaaaa ttgaaagcct aaaggtcaag ggtaaggaaa tttccagcaa gtttgagggt
     3901 tcttcaatca ctttctggag acctccaacg aataatgatg aacctaggga ctttaagaac
     3961 tggaagaagt acaatattga tttaatgaag caaaacatcc atggagtgag tgtcgaaaaa
     4021 ggttctaatg gttctctagc tgtagtcacg gttaactctc gtatatcccc agttgtattt
     4081 tactatgggt ttgagactgt tcagaagtac acgatctttg ctaacaaaat aaacttgaac
     4141 acttctatga agcttactgg cgaatatcag cctcctgatt tcccaagagt tgggtacgaa
     4201 ttctggctag gagatagtta tgaatcattt gaatggttag gtcgcgggcc cggcgaatca
     4261 tatccggata agaaggaatc tcaaagattc ggtctttacg attccaaaga tgtagaggaa
     4321 ttcgtatatg actatcctca agaaaatgga aatcatacag atacccactt tttgaacatc
     4381 aaatttgaag gtgcaggaaa actatcgatc ttccaaaagg agaagccatt taacttcaag
     4441 atttcagacg aatacggggt tgatgaagct gcccacgctt gtgacgttaa aagatacggc
     4501 agacactatc taaggttgga ccatgcaatc catggtgttg gtagcgaagc atgcggacct
     4561 gctgttctgg accagtacag attgaaagct caagatttca actttgagtt tgatctcgct
     4621 tttgaataag tgccatctgt gcagacaaac gcatcaggat ttaaataatt cagttttctg
     4681 actgagttaa aaactaatgt agcgacacca cttccattgg tgcctccgtt attttttttt
     4741 tgtatgttaa tgctaaataa tacaccgcta tgtatttcag ggcactactt ctacacatca
     4801 acggtactaa acatttcgct caagatcggt ccgctttcac gtatttggat gctatgcaat
     4861 gttgactatt cttagtggat aacatgcggc atttcctggc ggctatttgc atcgctatgt
     4921 aagtggcaat gttcggatgt gggtagtact ttcaaaagaa aaaatattac tgaagaaggc
     4981 atactacgcc aagactattt tattctcagc acttgtccta cgtggggtta gaggcgagta
     5041 agactttggc cccgctgcgg aagcaaagag aattttgcca tcggacatgc taccttacgc
     5101 ttatatctct cattggaata tcgttttctg attaaaacac ggaagtaaga acttaattcg
     5161 tttttcgttg aactatgttg tgccagcgta acattaaaaa agagtgtaca aggccacgtt
     5221 ctgtcaccgt cagaaaaata tgtcaatgag gcaagaaccg ggatggtaac aaaaatcacg
     5281 atctgggtgg gtgtgggtgt attggattat aggaagccac gcgctcaacc tggaattaca
     5341 ggaagctggt aattttttgg gtttgcaatc atcaccatct gcacgttgtt ataatgtccc
     5401 gtgtctatat atatccattg acggtattct atttttttgc tattgaaatg agcgtttttt
     5461 gttactacaa ttggttttac agacggaatt ttccctattt gtttcgtccc atttttcctt
     5521 ttctcattgt tctcatatct taaaaaggtc ctttcttcat aatcaatgct ttcttttact
     5581 taatatttta cttgcattca gtgaatttta atacatattc ctctagtctt gcaaaatcga
     5641 tttagaatca agataccagc ctaaaattaa ttagtcgagg aacgccaggt tgcccacttt
     5701 ctcactagtg acctgcagcc gacaaatggc agatcattcg agcagctcat cttcgctgca
     5761 gaagaagcca attaatacta tcgagcataa agacactttg ggcaatgatc gggatcacaa
     5821 ggaagccttg aacagtgata atgataatac ttctggattg aaaatcaatg gtgtccccat
     5881 cgaggacgct agagaggaag tgctcttacc aggttacttg tcgaagcaat attacaaatt
     5941 gtacggttta tgttttataa catatctgtg tgctactatg caaggttatg atggggcttt
     6001 aatgggttct atctataccg aagatgcata tttgaaatac taccatttgg atattaactc
     6061 atcctctggt actggtctag tgttctctat tttcaacgtt ggtcaaattt gcggtgcatt
     6121 ctttgttcct cttatggatt ggaaaggtag aaaacctgct attttaattg ggtgtctggg
     6181 tgttgttatt ggtgctatta tttcgtcttt aacaacaaca aagagtgcat taattggtgg
     6241 tagatggttc gtggcctttt tcgctacaat cgctaatgca gcagctccaa catactgtgc
     6301 agaagtggct ccagctcact taagaggtaa ggttgcaggt ctttataaca ccctttggtc
     6361 tgtcggttcc attgttgctg cctttagcac ttacggtacc aacaaaaact tccctaactc
     6421 ctccaaggct tttaagattc cattatactt acaaatgatg ttcccaggtc ttgtgtgtat
     6481 atttggttgg ttaatcccag aatctccaag atggttggtt ggtgttggcc gtgaggaaga
     6541 agctcgtgaa ttcattatca aataccactt aaatggcgat agaactcatc cattattgga
     6601 tatggagatg gcagaaataa tagaatcttt ccatggtaca gatttatcaa accctctaga
     6661 aatgttagat gtaaggagct tattcagaac gagatcggat aggtacagag caatgttggt
     6721 tatacttatg gcttggttcg gtcaattttc cggtaacaat gtgtgttcgt actatttgcc
     6781 taccatgttg agaaatgttg gtatgaagag tgtctcattg aatgtgttaa tgaatggtgt
     6841 ttattccatc gtcacttgga tttcttcaat ttgcggtgca ttctttattg ataagattgg
     6901 tagaagggaa ggtttccttg gttctatctc aggtgctgca ttagcattga caggtctatc
     6961 tatctgtact gctcgttatg agaagactaa gaagaagagt gcttccaatg gtgcattggt
     7021 gttcatttat ctctttggtg gtatcttttc ttttgctttc actccaatgc aatccatgta
     7081 ctcaacagaa gtgtctacaa acttgacgag atctaaggcc caactcctca actttgtggt
     7141 ttctggtgtt gcccaatttg ttaatcaatt tgctactcca aaggcaatga agaatatcaa
     7201 atattggttc tatgtgttct acgttttctt cgatattttc gaatttattg ttatctactt
     7261 cttcttcgtt gaaactaagg gtagaagctt agaagaatta gaagttgtct ttgaagctcc
     7321 aaacccaaga aaggcatccg ttgatcaagc attcttggct caagtcaggg caactttggt
     7381 ccaacgaaat gacgttagag ttgcaaatgc tcaaaatttg aaagagcaag agcctctaaa
     7441 gagcgatgct gatcatgtcg aaaagctttc agaggcagaa tctgtttaag tgccatctgt
     7501 gcagacaaac gcatcaggat ttaaattgtt taaagattac ggatatttaa cttacttaga
     7561 ataatgccat ttttttgagt tataataatc ctacgttagt gtgagcggga tttaaactgt
     7621 gaggacctta atacattcag acacttctgc ggtatcaccc tacttattcc cttcgagatt
     7681 atatctagga acccatcagg ttggtggaag attacccgtt ctaagacttt tcagcttcct
     7741 ctattgatgt tacacctgga cacccctttt ctggcatcca gtttttaatc ttcagtggca
     7801 tgtgagattc tccgaaatta attaaagcaa tcacacaatt ctctcggata ccacctcggt
     7861 tgaaactgac aggtggtttg ttacgcatgc taatgcaaag gagcctatat acctttggct
     7921 cggctgctgt aacagggaat ataaagggca gcataattta ggagtttagt gaacttgcaa
     7981 catttactat tttcccttct tacgtaaata tttttctttt taattctaaa tcaatctttt
     8041 tcaatttttt gtttgtattc ttttcttgct taaatctata actacaaaaa acacatacat
     8101 aaactaaaat taattaatcc ggatttacct gaatcaattg gcgaaatttt ttgtacgaaa
     8161 tttcagccac ttcacaggcg gttttcgcac gtacccatgc gctacgttcc tggccctctt
     8221 caaacaggcc cagttcgcca ataaaatcac cctgattcag ataggagagg atcatttctt
     8281 taccctcttc gtctttgatc agcactgcca cagagccttt aacgatgtag tacagcgttt
     8341 ccgctttttc accctggtga ataagcgtgc tcttggatgg gtacttatga atgtggcaat
     8401 gagacaagaa ccattcgaga gtaggatccg tttgaggttt accaagtacc ataagatcct
     8461 taaattttta ttatctagct agatgataat attatatcaa gaattgtacc tgaaagcaaa
     8521 taaatttttt atctggctta actatgcggc atcagagcag attgtactga gagtgcacca
     8581 tatgcggtgt gaaataccgc acagatgcgt aaggagaaaa taccgcatca ggcgctcttc
     8641 cgcttcctcg ctcactgact cgctgcgctc ggtcgttcgg ctgcggcgag cggtatcagc
     8701 tcactcaaag gcggtaatac ggttatccac agaatcaggg gataacgcag gaaagaacat
     8761 gtgagcaaaa ggccagcaaa aggccaggaa ccgtaaaaag gccgcgttgc tggcgttttt
     8821 ccataggctc cgcccccctg acgagcatca caaaaatcga cgctcaagtc agaggtggcg
     8881 aaacccgaca ggactataaa gataccaggc gtttccccct ggaagctccc tcgtgcgctc
     8941 tcctgttccg accctgccgc ttaccggata cctgtccgcc tttctccctt cgggaagcgt
     9001 ggcgctttct catagctcac gctgtaggta tctcagttcg gtgtaggtcg ttcgctccaa
     9061 gctgggctgt gtgcacgaac cccccgttca gcccgaccgc tgcgccttat ccggtaacta
     9121 tcgtcttgag tccaacccgg taagacacga cttatcgcca ctggcagcag ccactggtaa
     9181 caggattagc agagcgaggt atgtaggcgg tgctacagag ttcttgaagt ggtggcctaa
     9241 ctacggctac actagaagga cagtatttgg tatctgcgct ctgctgaagc cagttacctt
     9301 cggaaaaaga gttggtagct cttgatccgg caaacaaacc accgctggta gcggtggttt
     9361 ttttgtttgc aagcagcaga ttacgcgcag aaaaaaagga tctcaagaag atcctttgat
     9421 cttttctacg gggtctgacg ctcagtggaa cgaaaactca cgttaaggga ttttggtcat
     9481 gaggggtaat aactgatata attaaattga agctctaatt tgtgagttta gtatacatgc
     9541 atttacttat aatacagttt tttagttttg ctggccgcat cttctcaaat atgcttccca
     9601 gcctgctttt ctgtaacgtt caccctctac cttagcatcc cttccctttg caaatagtcc
     9661 tcttccaaca ataataatgt cagatcctgt agagaccaca tcatccacgg ttctatactg
     9721 ttgacccaat gcgtctccct tgtcatctaa acccacaccg ggtgtcataa tcaaccaatc
     9781 gtaaccttca tctcttccac ccatgtctct ttgagcaata aagccgataa caaaatcttt
     9841 gtcgctcttc gcaatgtcaa cagtaccctt agtatattct ccagtagata gggagccctt
     9901 gcatgacaat tctgctaaca tcaaaaggcc tctaggttcc tttgttactt cttctgccgc
     9961 ctgcttcaaa ccgctaacaa tacctgggcc caccacaccg tgtgcattcg taatgtctgc
    10021 ccattctgct attctgtata cacccgcaga gtactgcaat ttgactgtat taccaatgtc
    10081 agcaaatttt ctgtcttcga agagtaaaaa attgtacttg gcggataatg cctttagcgg
    10141 cttaactgtg ccctccatgg aaaaatcagt caaaatatcc acatgtgttt ttagtaaaca
    10201 aattttggga cctaatgctt caactaactc cagtaattcc ttggtggtac gaacatccaa
    10261 tgaagcacac aagtttgttt gcttttcgtg catgatatta aatagcttgg cagcaacagg
    10321 actaggatga gtagcagcac gttccttata tgtagctttc gacatgattt atcttcgttt
    10381 cctgcaggtt tttgttctgt gcagttgggt taagaatact gggcaatttc atgtttcttc
    10441 aacactacat atgcgtatat ataccaatct aagtctgtgc tccttccttc gttcttcctt
    10501 ctgttcggag attaccgaat caaaaaaatt tcaaagaaac cgaaatcaaa aaaaagaata
    10561 aaaaaaaaat gatgaattga attgaaaagc tagcttatcg atgataagct gtcaaagatg
    10621 agaattaatt ccacggacta tagactatac tagatactcc gtctactgta cgatacactt
    10681 ccgctcaggt ccttgtcctt taacgaggcc ttaccactct tttgttactc tattgatcca
    10741 gctcagcaaa ggcagtgtga tctaagattc tatcttcgcg atgtagtaaa actagctaga
    10801 ccgagaaaga gactagaaat gcaaaaggca cttctacaat ggctgccatc attattatcc
    10861 gatgtgacgc tgcagcttct caatgatatt cgaatacgct ttgaggagat acagcctaat
    10921 atccgacaaa ctgttttaca gatttacgat cgtacttgtt acccatcatt gaattttgaa
    10981 catccgaacc tgggagtttt ccctgaaaca gatagtatat ttgaacctgt ataataatat
    11041 atagtctagc gctttacgga agacaatgta tgtatttcgg ttcctggaga aactattgca
    11101 tctattgcat aggtaatctt gcacgtcgca tccccggttc attttctgcg tttccatctt
    11161 gcacttcaat agcatatctt tgttaacgaa gcatctgtgc ttcattttgt agaacaaaaa
    11221 tgcaacgcga gagcgctaat ttttcaaaca aagaatctga gctgcatttt tacagaacag
    11281 aaatgcaacg cgaaagcgct attttaccaa cgaagaatct gtgcttcatt tttgtaaaac
    11341 aaaaatgcaa cgcgacgaga gcgctaattt ttcaaacaaa gaatctgagc tgcattttta
    11401 cagaacagaa atgcaacgcg agagcgctat tttaccaaca aagaatctat acttcttttt
    11461 tgttctacaa aaatgcatcc cgagagcgct atttttctaa caaagcatct tagattactt
    11521 tttttctcct ttgtgcgctc tataatgcag tctcttgata actttttgca ctgtaggtcc
    11581 gttaaggtta gaagaaggct actttggtgt ctattttctc ttccataaaa aaagcctgac
    11641 tccacttccc gcgtttactg attactagcg aagctgcggg tgcatttttt caagataaag
    11701 gcatccccga ttatattcta taccgatgtg gattgcgcat actttgtgaa cagaaagtga
    11761 tagcgttgat gattcttcat tggtcagaaa attatgaacg gtttcttcta ttttgtctct
    11821 atatactacg tataggaaat gtttacattt tcgtattgtt ttcgattcac tctatgaata
    11881 gttcttacta caattttttt gtctaaagag taatactaga gataaacata aaaaatgtag
    11941 aggtcgagtt tagatgcaag ttcaaggagc gaaaggtgga tgggtaggtt atatagggat
    12001 atagcacaga gatatatagc aaagagatac ttttgagcaa tgtttgtgga agcggtattc
    12061 gcaatgggaa gctccacccc ggttgataat cagaaaagcc ccaaaaacag gaagattatt
    12121 atcaaaaagg atcttcacct agatcctttt aaattaaaaa tgaagtttta aatcaatcta
    12181 aagtatatat gagtaaactt ggtctgacag ttaccaatgc ttaatcagtg aggcacctat
    12241 ctcagcgatc tgtctatttc gttcatccat agttgcctga ctccccgtcg tgtagataac
    12301 tacgatacgg gagcgcttac catctggccc cagtgctgca atgataccgc gagacccacg
    12361 ctcaccggct ccagatttat cagcaataaa ccagccagcc ggaagggccg agcgcagaag
    12421 tggtcctgca actttatccg cctccatcca gtctattaat tgttgccggg aagctagagt
    12481 aagtagttcg ccagttaata gtttgcgcaa cgttgttggc attgctacag gcatcgtggt
    12541 gtcactctcg tcgtttggta tggcttcatt cagctccggt tcccaacgat caaggcgagt
    12601 tacatgatcc cccatgttgt gcaaaaaagc ggttagctcc ttcggtcctc cgatcgttgt
    12661 cagaagtaag ttggccgcag tgttatcact catggttatg gcagcactgc ataattctct
    12721 tactgtcatg ccatccgtaa gatgcttttc tgtgactggt gagtactcaa ccaagtcatt
    12781 ctgagaatag tgtatgcggc gaccgagttg ctcttgcccg gcgtcaatac gggataatag
    12841 tgtatcacat agcagaactt taaaagtgct catcattgga aaacgttctt cggggcgaaa
    12901 actctcaagg atcttaccgc tgttgagatc cagttcgatg taacccactc gtgcacccaa
    12961 ctgatcttca gcatctttta ctttcaccag cgtttctggg tgagcaaaaa caggaaggca
    13021 aaatgccgca aaaaagggaa taagggcgac acggaaatgt tgaatactca tactcttcct
    13081 ttttcaatat tattgaagca tttatcaggg ttattgtctc atgagcggat acatatttga
    13141 atgtatttag aaaaataaac aaataggggt tccgcgcaca tttccccgaa aagtgccacc
    13201 tgctaagaaa ccattattat catgacatta acctataaaa ataggcgtat cacgaggccc
    13261 tttcgtc
//
