# Supplementary material for: Pydna: a simulation and documentation tool for DNA assembly strategies using python
Source: BMC Bioinformatics. 2015 May 2;16(1):142. doi: 10.1186/s12859-015-0544-x (PMC4472420; doi:10.1186/s12859-015-0544-x)
Supplement: Additional file 2: — This compressed file has a folder structure containing six examples of pydna usage, including the code used to produce the examples depicted in this article. [file 12859_2015_544_MOESM2_ESM.zip › supplementary data/Lactose_pathway/genbank_files/pYPK0_PGI1tp_KlLAC12_TPI1tp.gb]

LOCUS       .                       9137 bp    DNA     circular UNK 05-NOV-2014
DEFINITION  .
ACCESSION   <unknown id>
VERSION     <unknown id>
KEYWORDS    .
SOURCE      .
  ORGANISM  .
            .
FEATURES             Location/Qualifiers
     overlap         433..530
                     /note="olp_pX1elTSrsO+Y7S81pRpDvK/GuRY"
                     /ApEinfo_revcolor="#FEBCFA"
                     /chksum="pX1elTSrsO+Y7S81pRpDvK/GuRY"
                     /ApEinfo_fwdcolor="#B4B8DA"
     misc            531..557
                     /label="549_ScPGI1tpf"
     primer_bind     537..557
                     /note="549_ScPGI1tpf"
                     /ApEinfo_revcolor="red"
                     /ApEinfo_fwdcolor="green"
     gene            807..911
                     /locus_tag="YBR196C-B"
     mRNA            807..911
                     /locus_tag="YBR196C-B"
                     /product="hypothetical protein"
     CDS             807..911
                     /product="hypothetical protein"
                     /GO_component="GO:0005575 - cellular_component [Evidence
                     ND]"
                     /GO_function="GO:0003674 - molecular_function [Evidence
                     ND]"
                     /codon_start=1
                     /locus_tag="YBR196C-B"
                     /note="hypothetical protein; identified by expression
                     profiling and mass spectrometry"
                     /db_xref="SGD:S000028816"
                     /GO_process="GO:0008150 - biological_process [Evidence ND]"
                     /translation="MWVVLSKEKILLKKAYYAKTILFSALVLRGVRGE"
                     /protein_id="DAA07312.1"
     gene            1264..1413
                     /locus_tag="YBR196C-A"
     mRNA            1264..1413
                     /locus_tag="YBR196C-A"
                     /product="hypothetical protein"
     CDS             1264..1413
                     /product="hypothetical protein"
                     /GO_component="GO:0005575 - cellular_component [Evidence
                     ND]"
                     /GO_component="GO:0016021 - integral to membrane [Evidence
                     IEA]"
                     /GO_component="GO:0016020 - membrane [Evidence IEA,IEA]"
                     /GO_function="GO:0003674 - molecular_function [Evidence
                     ND]"
                     /codon_start=1
                     /locus_tag="YBR196C-A"
                     /note="hypothetical protein; identified by fungal homology
                     and RT-PCR"
                     /db_xref="SGD:S000028534"
                     /GO_process="GO:0008150 - biological_process [Evidence ND]"
                     /translation="MSRVYIYPLTVFYFFAIEMSVFCYYNWFYRRNFPYLFRPIFPFLI
                     VLIS"
                     /protein_id="DAA07311.1"
     primer_bind     complement(1516..1536)
                     /note="622_ScPGI1tpr_PacI"
                     /ApEinfo_revcolor="red"
                     /ApEinfo_fwdcolor="green"
     misc            complement(1516..1543)
                     /label="622_ScPGI1tpr_PacI"
     overlap         1544..1593
                     /note="olp_8ro7GZnjXs9RDyEisndJYyFeLIU"
                     /ApEinfo_revcolor="#C1D1F2"
                     /chksum="8ro7GZnjXs9RDyEisndJYyFeLIU"
                     /ApEinfo_fwdcolor="#E8BFD3"
     primer_bind     complement(1571..1591)
                     /note="567_pCAPsAjiIF"
                     /ApEinfo_revcolor="red"
                     /ApEinfo_fwdcolor="green"
     misc            complement(1571..1593)
                     /label="567_pCAPsAjiIF"
     primer_bind     complement(1571..1593)
                     /note="567_pCAPsAjiIF"
                     /ApEinfo_revcolor="red"
                     /ApEinfo_fwdcolor="green"
     misc            complement(1571..1593)
                     /label="567_pCAPsAjiIF"
     primer_bind     1594..1612
                     /note="759_KlLAC12_fw"
                     /ApEinfo_revcolor="red"
                     /ApEinfo_fwdcolor="green"
     misc            1594..1612
                     /label="759_KlLAC12_fw"
     CDS             1596..3359
                     /note="unnamed protein product; lactose permease (AA
                     1-587)"
                     /db_xref="GI:2857"
                     /db_xref="GOA:P07921"
                     /db_xref="InterPro:IPR003663"
                     /db_xref="InterPro:IPR005828"
                     /db_xref="InterPro:IPR005829"
                     /db_xref="InterPro:IPR016196"
                     /db_xref="InterPro:IPR020846"
                     /db_xref="UniProtKB/Swiss-Prot:P07921"
                     /translation="MADHSSSSSSLQKKPINTIEHKDTLGNDRDHKEALNSDNDNTSGL
                     KINGVPIEDAREEVLLPGYLSKQYYKLYGLCFITYLCATMQGYDGALMGSIYTEDAYLK
                     YYHLDINSSSGTGLVFSIFNVGQICGAFFVPLMDWKGRKPAILIGCLGVVIGAIISSLT
                     TTKSALIGGRWFVAFFATIANAAAPTYCAEVAPAHLRGKVAGLYNTLWSVGSIVAAFST
                     YGTNKNFPNSSKAFKIPLYLQMMFPGLVCIFGWLIPESPRWLVGVGREEEAREFIIKYH
                     LNGDRTHPLLDMEMAEIIESFHGTDLSNPLEMLDVRSLFRTRSDRYRAMLVILMAWFGQ
                     FSGNNVCSYYLPTMLRNVGMKSVSLNVLMNGVYSIVTWISSICGAFFIDKIGRREGFLG
                     SISGAALALTGLSICTARYEKTKKKSASNGALVFIYLFGGIFSFAFTPMQSMYSTEVST
                     NLTRSKAQLLNFVVSGVAQFVNQFATPKAMKNIKYWFYVFYVFFDIFEFIVIYFFFVET
                     KGRSLEELEVVFEAPNPRKASVDQAFLAQVRATLVQRNDVRVANAQNLKEQEPLKSDAD
                     HVEKLSEAESV"
                     /codon_start=1
                     /protein_id="CAA30053.1"
     primer_bind     complement(3340..3359)
                     /note="760_KlLAC12_rv"
                     /ApEinfo_revcolor="red"
                     /ApEinfo_fwdcolor="green"
     misc            complement(3340..3359)
                     /label="760_KlLAC12_rv"
     misc            3360..3381
                     /label="568_pCAPsAjiIR"
     overlap         3360..3396
                     /note="olp_+ALddA7RDRqA4MsR6S2vDiSMYD0"
                     /ApEinfo_revcolor="#AFE4B8"
                     /chksum="+ALddA7RDRqA4MsR6S2vDiSMYD0"
                     /ApEinfo_fwdcolor="#B8F0DC"
     primer_bind     3362..3381
                     /note="568_pCAPsAjiIR"
                     /ApEinfo_fwdcolor="green"
                     /ApEinfo_revcolor="red"
     primer_bind     complement(3366..3390)
                     /note="467_pCAPs_releas"
                     /ApEinfo_revcolor="red"
                     /ApEinfo_fwdcolor="green"
     misc            complement(3366..3396)
                     /label="467_pCAPs_release_re"
     promoter        3397..3979
                     /note="tp YDR051C YDR050C"
                     /ApEinfo_revcolor="#b1e681"
                     /ApEinfo_fwdcolor="#b1e6cc"
     primer_bind     3397..3422
                     /note="419_ScTPI1tpf"
                     /ApEinfo_fwdcolor="green"
                     /ApEinfo_revcolor="red"
     primer_bind     complement(3952..3979)
                     /note="621_ScTPI1tpr_PacI"
                     /ApEinfo_fwdcolor="green"
                     /ApEinfo_revcolor="red"
     misc            complement(3952..3986)
                     /label="621_ScTPI1tpr_PacI"
     overlap         3987..4047
                     /note="olp_OmDbOULBfMl1s6bOD56K7WGX+Bw"
                     /ApEinfo_revcolor="#B7DFC9"
                     /chksum="OmDbOULBfMl1s6bOD56K7WGX+Bw"
                     /ApEinfo_fwdcolor="#FBD1D4"
     primer_bind     complement(4024..4047)
                     /note="166_pCAPSrv"
                     /ApEinfo_fwdcolor="green"
                     /ApEinfo_revcolor="red"
     misc            complement(4024..4047)
                     /label="166_pCAPSrv"
     rep_origin      4688
                     /direction=BOTH
     misc            5432..6235
                     /label="URA3"
     misc            6020..6069
                     /label="469_pSU0r-dEcoRV"
     primer_bind     6045..6069
                     /note="469_pSU0r-dEcoRV"
                     /ApEinfo_fwdcolor="green"
                     /ApEinfo_revcolor="red"
     gene            complement(8081..8941)
                     /gene="Amp"
     CDS             complement(8081..8941)
                     /product="ampicillin resistant protein"
                     /codon_start=1
                     /transl_table=11
                     /db_xref="GI:84570489"
                     /translation="MSIQHFRVALIPFFAAFCLPVFAHPETLVKVKDAEDQLGARVGYI
                     ELDLNSGKILESFRPEERFPMMSTFKVLLCDTLLSRIDAGQEQLGRRIHYSQNDLVEYS
                     PVTEKHLTDGMTVRELCSAAITMSDNTAANLLLTTIGGPKELTAFLHNMGDHVTRLDRW
                     EPELNEAIPNDESDTTMPVAMPTTLRKLLTGELLTLASRQQLIDWMEADKVAGPLLRSA
                     LPAGWFIADKSGAGERGSRGIIAALGPDGKRSRIVVIYTTGSQATMDERNRQIAEIGAS
                     LIKHW"
                     /gene="Amp"
                     /protein_id="BAE72674.1"
ORIGIN
        1 tcgcgcgttt cggtgatgac ggtgaaaacc tctgacacat gcagctcccg gagacggtca
       61 cagcttgtct gtaagcggat gccgggagca gacaagcccg tcagggcgcg tcagcgggtg
      121 ttggcgggtg tcggggctgg cttaactatg cggcatcaga gcagattgta ctgagagtgc
      181 accatagatc ctgaggatcg gggtgataaa tcagtctgcg ccacatcggg ggaaacaaaa
      241 tggcgcgaga tctaaaaaaa aaggctccaa aaggagcctt tcgcgctacc aggtaacgcg
      301 ccactccgac gggattaacg agtgccgtaa acgacgatgg ttttaccgtg tgcggagatc
      361 aggttctgat cctcgagcat cttaagaatt cgtcccacgg tttgtctaga gcagccgaca
      421 atctggccaa tttcctgacg ggtaattttg atttgcatgc cgtccgggtg agtcatagcg
      481 tctggttgtt ttgccagatt cagcagagtc tgtgcaatgc ggccgctgac ttaaataatt
      541 cagttttctg actgagttaa aaactaatgt agcgacacca cttccattgg tgcctccgtt
      601 attttttttt tgtatgttaa tgctaaataa tacaccgcta tgtatttcag ggcactactt
      661 ctacacatca acggtactaa acatttcgct caagatcggt ccgctttcac gtatttggat
      721 gctatgcaat gttgactatt cttagtggat aacatgcggc atttcctggc ggctatttgc
      781 atcgctatgt aagtggcaat gttcggatgt gggtagtact ttcaaaagaa aaaatattac
      841 tgaagaaggc atactacgcc aagactattt tattctcagc acttgtccta cgtggggtta
      901 gaggcgagta agactttggc cccgctgcgg aagcaaagag aattttgcca tcggacatgc
      961 taccttacgc ttatatctct cattggaata tcgttttctg attaaaacac ggaagtaaga
     1021 acttaattcg tttttcgttg aactatgttg tgccagcgta acattaaaaa agagtgtaca
     1081 aggccacgtt ctgtcaccgt cagaaaaata tgtcaatgag gcaagaaccg ggatggtaac
     1141 aaaaatcacg atctgggtgg gtgtgggtgt attggattat aggaagccac gcgctcaacc
     1201 tggaattaca ggaagctggt aattttttgg gtttgcaatc atcaccatct gcacgttgtt
     1261 ataatgtccc gtgtctatat atatccattg acggtattct atttttttgc tattgaaatg
     1321 agcgtttttt gttactacaa ttggttttac agacggaatt ttccctattt gtttcgtccc
     1381 atttttcctt ttctcattgt tctcatatct taaaaaggtc ctttcttcat aatcaatgct
     1441 ttcttttact taatatttta cttgcattca gtgaatttta atacatattc ctctagtctt
     1501 gcaaaatcga tttagaatca agataccagc ctaaaattaa ttagtcgagg aacgccaggt
     1561 tgcccacttt ctcactagtg acctgcagcc gacaaatggc agatcattcg agcagctcat
     1621 cttcgctgca gaagaagcca attaatacta tcgagcataa agacactttg ggcaatgatc
     1681 gggatcacaa ggaagccttg aacagtgata atgataatac ttctggattg aaaatcaatg
     1741 gtgtccccat cgaggacgct agagaggaag tgctcttacc aggttacttg tcgaagcaat
     1801 attacaaatt gtacggttta tgttttataa catatctgtg tgctactatg caaggttatg
     1861 atggggcttt aatgggttct atctataccg aagatgcata tttgaaatac taccatttgg
     1921 atattaactc atcctctggt actggtctag tgttctctat tttcaacgtt ggtcaaattt
     1981 gcggtgcatt ctttgttcct cttatggatt ggaaaggtag aaaacctgct attttaattg
     2041 ggtgtctggg tgttgttatt ggtgctatta tttcgtcttt aacaacaaca aagagtgcat
     2101 taattggtgg tagatggttc gtggcctttt tcgctacaat cgctaatgca gcagctccaa
     2161 catactgtgc agaagtggct ccagctcact taagaggtaa ggttgcaggt ctttataaca
     2221 ccctttggtc tgtcggttcc attgttgctg cctttagcac ttacggtacc aacaaaaact
     2281 tccctaactc ctccaaggct tttaagattc cattatactt acaaatgatg ttcccaggtc
     2341 ttgtgtgtat atttggttgg ttaatcccag aatctccaag atggttggtt ggtgttggcc
     2401 gtgaggaaga agctcgtgaa ttcattatca aataccactt aaatggcgat agaactcatc
     2461 cattattgga tatggagatg gcagaaataa tagaatcttt ccatggtaca gatttatcaa
     2521 accctctaga aatgttagat gtaaggagct tattcagaac gagatcggat aggtacagag
     2581 caatgttggt tatacttatg gcttggttcg gtcaattttc cggtaacaat gtgtgttcgt
     2641 actatttgcc taccatgttg agaaatgttg gtatgaagag tgtctcattg aatgtgttaa
     2701 tgaatggtgt ttattccatc gtcacttgga tttcttcaat ttgcggtgca ttctttattg
     2761 ataagattgg tagaagggaa ggtttccttg gttctatctc aggtgctgca ttagcattga
     2821 caggtctatc tatctgtact gctcgttatg agaagactaa gaagaagagt gcttccaatg
     2881 gtgcattggt gttcatttat ctctttggtg gtatcttttc ttttgctttc actccaatgc
     2941 aatccatgta ctcaacagaa gtgtctacaa acttgacgag atctaaggcc caactcctca
     3001 actttgtggt ttctggtgtt gcccaatttg ttaatcaatt tgctactcca aaggcaatga
     3061 agaatatcaa atattggttc tatgtgttct acgttttctt cgatattttc gaatttattg
     3121 ttatctactt cttcttcgtt gaaactaagg gtagaagctt agaagaatta gaagttgtct
     3181 ttgaagctcc aaacccaaga aaggcatccg ttgatcaagc attcttggct caagtcaggg
     3241 caactttggt ccaacgaaat gacgttagag ttgcaaatgc tcaaaatttg aaagagcaag
     3301 agcctctaaa gagcgatgct gatcatgtcg aaaagctttc agaggcagaa tctgtttaag
     3361 tgccatctgt gcagacaaac gcatcaggat ttaaattgtt taaagattac ggatatttaa
     3421 cttacttaga ataatgccat ttttttgagt tataataatc ctacgttagt gtgagcggga
     3481 tttaaactgt gaggacctta atacattcag acacttctgc ggtatcaccc tacttattcc
     3541 cttcgagatt atatctagga acccatcagg ttggtggaag attacccgtt ctaagacttt
     3601 tcagcttcct ctattgatgt tacacctgga cacccctttt ctggcatcca gtttttaatc
     3661 ttcagtggca tgtgagattc tccgaaatta attaaagcaa tcacacaatt ctctcggata
     3721 ccacctcggt tgaaactgac aggtggtttg ttacgcatgc taatgcaaag gagcctatat
     3781 acctttggct cggctgctgt aacagggaat ataaagggca gcataattta ggagtttagt
     3841 gaacttgcaa catttactat tttcccttct tacgtaaata tttttctttt taattctaaa
     3901 tcaatctttt tcaatttttt gtttgtattc ttttcttgct taaatctata actacaaaaa
     3961 acacatacat aaactaaaat taattaatcc ggatttacct gaatcaattg gcgaaatttt
     4021 ttgtacgaaa tttcagccac ttcacaggcg gttttcgcac gtacccatgc gctacgttcc
     4081 tggccctctt caaacaggcc cagttcgcca ataaaatcac cctgattcag ataggagagg
     4141 atcatttctt taccctcttc gtctttgatc agcactgcca cagagccttt aacgatgtag
     4201 tacagcgttt ccgctttttc accctggtga ataagcgtgc tcttggatgg gtacttatga
     4261 atgtggcaat gagacaagaa ccattcgaga gtaggatccg tttgaggttt accaagtacc
     4321 ataagatcct taaattttta ttatctagct agatgataat attatatcaa gaattgtacc
     4381 tgaaagcaaa taaatttttt atctggctta actatgcggc atcagagcag attgtactga
     4441 gagtgcacca tatgcggtgt gaaataccgc acagatgcgt aaggagaaaa taccgcatca
     4501 ggcgctcttc cgcttcctcg ctcactgact cgctgcgctc ggtcgttcgg ctgcggcgag
     4561 cggtatcagc tcactcaaag gcggtaatac ggttatccac agaatcaggg gataacgcag
     4621 gaaagaacat gtgagcaaaa ggccagcaaa aggccaggaa ccgtaaaaag gccgcgttgc
     4681 tggcgttttt ccataggctc cgcccccctg acgagcatca caaaaatcga cgctcaagtc
     4741 agaggtggcg aaacccgaca ggactataaa gataccaggc gtttccccct ggaagctccc
     4801 tcgtgcgctc tcctgttccg accctgccgc ttaccggata cctgtccgcc tttctccctt
     4861 cgggaagcgt ggcgctttct catagctcac gctgtaggta tctcagttcg gtgtaggtcg
     4921 ttcgctccaa gctgggctgt gtgcacgaac cccccgttca gcccgaccgc tgcgccttat
     4981 ccggtaacta tcgtcttgag tccaacccgg taagacacga cttatcgcca ctggcagcag
     5041 ccactggtaa caggattagc agagcgaggt atgtaggcgg tgctacagag ttcttgaagt
     5101 ggtggcctaa ctacggctac actagaagga cagtatttgg tatctgcgct ctgctgaagc
     5161 cagttacctt cggaaaaaga gttggtagct cttgatccgg caaacaaacc accgctggta
     5221 gcggtggttt ttttgtttgc aagcagcaga ttacgcgcag aaaaaaagga tctcaagaag
     5281 atcctttgat cttttctacg gggtctgacg ctcagtggaa cgaaaactca cgttaaggga
     5341 ttttggtcat gaggggtaat aactgatata attaaattga agctctaatt tgtgagttta
     5401 gtatacatgc atttacttat aatacagttt tttagttttg ctggccgcat cttctcaaat
     5461 atgcttccca gcctgctttt ctgtaacgtt caccctctac cttagcatcc cttccctttg
     5521 caaatagtcc tcttccaaca ataataatgt cagatcctgt agagaccaca tcatccacgg
     5581 ttctatactg ttgacccaat gcgtctccct tgtcatctaa acccacaccg ggtgtcataa
     5641 tcaaccaatc gtaaccttca tctcttccac ccatgtctct ttgagcaata aagccgataa
     5701 caaaatcttt gtcgctcttc gcaatgtcaa cagtaccctt agtatattct ccagtagata
     5761 gggagccctt gcatgacaat tctgctaaca tcaaaaggcc tctaggttcc tttgttactt
     5821 cttctgccgc ctgcttcaaa ccgctaacaa tacctgggcc caccacaccg tgtgcattcg
     5881 taatgtctgc ccattctgct attctgtata cacccgcaga gtactgcaat ttgactgtat
     5941 taccaatgtc agcaaatttt ctgtcttcga agagtaaaaa attgtacttg gcggataatg
     6001 cctttagcgg cttaactgtg ccctccatgg aaaaatcagt caaaatatcc acatgtgttt
     6061 ttagtaaaca aattttggga cctaatgctt caactaactc cagtaattcc ttggtggtac
     6121 gaacatccaa tgaagcacac aagtttgttt gcttttcgtg catgatatta aatagcttgg
     6181 cagcaacagg actaggatga gtagcagcac gttccttata tgtagctttc gacatgattt
     6241 atcttcgttt cctgcaggtt tttgttctgt gcagttgggt taagaatact gggcaatttc
     6301 atgtttcttc aacactacat atgcgtatat ataccaatct aagtctgtgc tccttccttc
     6361 gttcttcctt ctgttcggag attaccgaat caaaaaaatt tcaaagaaac cgaaatcaaa
     6421 aaaaagaata aaaaaaaaat gatgaattga attgaaaagc tagcttatcg atgataagct
     6481 gtcaaagatg agaattaatt ccacggacta tagactatac tagatactcc gtctactgta
     6541 cgatacactt ccgctcaggt ccttgtcctt taacgaggcc ttaccactct tttgttactc
     6601 tattgatcca gctcagcaaa ggcagtgtga tctaagattc tatcttcgcg atgtagtaaa
     6661 actagctaga ccgagaaaga gactagaaat gcaaaaggca cttctacaat ggctgccatc
     6721 attattatcc gatgtgacgc tgcagcttct caatgatatt cgaatacgct ttgaggagat
     6781 acagcctaat atccgacaaa ctgttttaca gatttacgat cgtacttgtt acccatcatt
     6841 gaattttgaa catccgaacc tgggagtttt ccctgaaaca gatagtatat ttgaacctgt
     6901 ataataatat atagtctagc gctttacgga agacaatgta tgtatttcgg ttcctggaga
     6961 aactattgca tctattgcat aggtaatctt gcacgtcgca tccccggttc attttctgcg
     7021 tttccatctt gcacttcaat agcatatctt tgttaacgaa gcatctgtgc ttcattttgt
     7081 agaacaaaaa tgcaacgcga gagcgctaat ttttcaaaca aagaatctga gctgcatttt
     7141 tacagaacag aaatgcaacg cgaaagcgct attttaccaa cgaagaatct gtgcttcatt
     7201 tttgtaaaac aaaaatgcaa cgcgacgaga gcgctaattt ttcaaacaaa gaatctgagc
     7261 tgcattttta cagaacagaa atgcaacgcg agagcgctat tttaccaaca aagaatctat
     7321 acttcttttt tgttctacaa aaatgcatcc cgagagcgct atttttctaa caaagcatct
     7381 tagattactt tttttctcct ttgtgcgctc tataatgcag tctcttgata actttttgca
     7441 ctgtaggtcc gttaaggtta gaagaaggct actttggtgt ctattttctc ttccataaaa
     7501 aaagcctgac tccacttccc gcgtttactg attactagcg aagctgcggg tgcatttttt
     7561 caagataaag gcatccccga ttatattcta taccgatgtg gattgcgcat actttgtgaa
     7621 cagaaagtga tagcgttgat gattcttcat tggtcagaaa attatgaacg gtttcttcta
     7681 ttttgtctct atatactacg tataggaaat gtttacattt tcgtattgtt ttcgattcac
     7741 tctatgaata gttcttacta caattttttt gtctaaagag taatactaga gataaacata
     7801 aaaaatgtag aggtcgagtt tagatgcaag ttcaaggagc gaaaggtgga tgggtaggtt
     7861 atatagggat atagcacaga gatatatagc aaagagatac ttttgagcaa tgtttgtgga
     7921 agcggtattc gcaatgggaa gctccacccc ggttgataat cagaaaagcc ccaaaaacag
     7981 gaagattatt atcaaaaagg atcttcacct agatcctttt aaattaaaaa tgaagtttta
     8041 aatcaatcta aagtatatat gagtaaactt ggtctgacag ttaccaatgc ttaatcagtg
     8101 aggcacctat ctcagcgatc tgtctatttc gttcatccat agttgcctga ctccccgtcg
     8161 tgtagataac tacgatacgg gagcgcttac catctggccc cagtgctgca atgataccgc
     8221 gagacccacg ctcaccggct ccagatttat cagcaataaa ccagccagcc ggaagggccg
     8281 agcgcagaag tggtcctgca actttatccg cctccatcca gtctattaat tgttgccggg
     8341 aagctagagt aagtagttcg ccagttaata gtttgcgcaa cgttgttggc attgctacag
     8401 gcatcgtggt gtcactctcg tcgtttggta tggcttcatt cagctccggt tcccaacgat
     8461 caaggcgagt tacatgatcc cccatgttgt gcaaaaaagc ggttagctcc ttcggtcctc
     8521 cgatcgttgt cagaagtaag ttggccgcag tgttatcact catggttatg gcagcactgc
     8581 ataattctct tactgtcatg ccatccgtaa gatgcttttc tgtgactggt gagtactcaa
     8641 ccaagtcatt ctgagaatag tgtatgcggc gaccgagttg ctcttgcccg gcgtcaatac
     8701 gggataatag tgtatcacat agcagaactt taaaagtgct catcattgga aaacgttctt
     8761 cggggcgaaa actctcaagg atcttaccgc tgttgagatc cagttcgatg taacccactc
     8821 gtgcacccaa ctgatcttca gcatctttta ctttcaccag cgtttctggg tgagcaaaaa
     8881 caggaaggca aaatgccgca aaaaagggaa taagggcgac acggaaatgt tgaatactca
     8941 tactcttcct ttttcaatat tattgaagca tttatcaggg ttattgtctc atgagcggat
     9001 acatatttga atgtatttag aaaaataaac aaataggggt tccgcgcaca tttccccgaa
     9061 aagtgccacc tgctaagaaa ccattattat catgacatta acctataaaa ataggcgtat
     9121 cacgaggccc tttcgtc
//
