# Supplementary material for: Pydna: a simulation and documentation tool for DNA assembly strategies using python
Source: BMC Bioinformatics. 2015 May 2;16(1):142. doi: 10.1186/s12859-015-0544-x (PMC4472420; doi:10.1186/s12859-015-0544-x)
Supplement: Additional file 2: — This compressed file has a folder structure containing six examples of pydna usage, including the code used to produce the examples depicted in this article. [file 12859_2015_544_MOESM2_ESM.zip › supplementary data/Lactose_pathway/genbank_files/pYPK0.gb]

LOCUS       pYKP0                   5762 bp    DNA     circular UNK 03-NOV-2014
DEFINITION  .
ACCESSION   <unknown id>
VERSION     <unknown id>
KEYWORDS    .
SOURCE      .
  ORGANISM  .
            .
FEATURES             Location/Qualifiers
     gene            complement(315..947)
                     /gene="crp"
     CDS             complement(315..947)
                     /product="catabolite gene activator protein"
                     /codon_start=1
                     /transl_table=11
                     /note="artificially mutated crp; cyclic AMP receptor
                     protein"
                     /db_xref="GI:2769262"
                     /experiment="experimental evidence, no additional details
                     recorded"
                     /translation="MVLGKPQTDPTLEWFLSHCHIHKYPSKSTLIHQGEKAETLYYIVK
                     GSVAVLIKDEEGKEMILSYLNQGDFIGELGLFEEGQERSAWVRAKTACEVAEISYKKFR
                     QLIQVNPDILMRLSAQMARRLQVTSEKVGNLAFLDVSGRIAQTLLNLAKQPDAMTHPDG
                     MQIKITRQEIGQIVGCSRQTVGRILKMLEDQNLISAHGKTIVVYGTR"
                     /gene="crp"
                     /protein_id="CAA04867.1"
     overlap         1279..1978
                     /note="olp_lQPmXhrpcJP0VhkB1gXCrZVyjqA"
                     /ApEinfo_revcolor="#CEF8CA"
                     /chksum="lQPmXhrpcJP0VhkB1gXCrZVyjqA"
                     /ApEinfo_fwdcolor="#FBD3C9"
     rep_origin      1313
                     /direction=BOTH
     misc            2057..2860
                     /label="URA3"
     misc            2645..2694
                     /label="469_pSU0r-dEcoRV"
     primer_bind     2670..2694
                     /note="469_pSU0r-dEcoRV"
                     /ApEinfo_fwdcolor="green"
                     /ApEinfo_revcolor="red"
     gene            complement(4706..5566)
                     /gene="Amp"
     CDS             complement(4706..5566)
                     /product="ampicillin resistant protein"
                     /codon_start=1
                     /transl_table=11
                     /db_xref="GI:84570489"
                     /translation="MSIQHFRVALIPFFAAFCLPVFAHPETLVKVKDAEDQLGARVGYI
                     ELDLNSGKILESFRPEERFPMMSTFKVLLCDTLLSRIDAGQEQLGRRIHYSQNDLVEYS
                     PVTEKHLTDGMTVRELCSAAITMSDNTAANLLLTTIGGPKELTAFLHNMGDHVTRLDRW
                     EPELNEAIPNDESDTTMPVAMPTTLRKLLTGELLTLASRQQLIDWMEADKVAGPLLRSA
                     LPAGWFIADKSGAGERGSRGIIAALGPDGKRSRIVVIYTTGSQATMDERNRQIAEIGAS
                     LIKHW"
                     /gene="Amp"
                     /protein_id="BAE72674.1"
     overlap         4810..5013
                     /note="olp_KFRCKsb+YIAV0bzDHHxIssmW6qY"
                     /ApEinfo_revcolor="#E9E8E2"
                     /chksum="KFRCKsb+YIAV0bzDHHxIssmW6qY"
                     /ApEinfo_fwdcolor="#E5B8B0"
     overlap         5341..5585
                     /note="olp_PrH6fFQ/Xlj09X/ymVtJGXI9hx0"
                     /ApEinfo_revcolor="#B0B0BA"
                     /chksum="PrH6fFQ/Xlj09X/ymVtJGXI9hx0"
                     /ApEinfo_fwdcolor="#F5D5BF"
ORIGIN
        1 tcgcgcgttt cggtgatgac ggtgaaaacc tctgacacat gcagctcccg gagacggtca
       61 cagcttgtct gtaagcggat gccgggagca gacaagcccg tcagggcgcg tcagcgggtg
      121 ttggcgggtg tcggggctgg cttaactatg cggcatcaga gcagattgta ctgagagtgc
      181 accatagatc ctgaggatcg gggtgataaa tcagtctgcg ccacatcggg ggaaacaaaa
      241 tggcgcgaga tctaaaaaaa aaggctccaa aaggagcctt tcgcgctacc aggtaacgcg
      301 ccactccgac gggattaacg agtgccgtaa acgacgatgg ttttaccgtg tgcggagatc
      361 aggttctgat cctcgagcat cttaagaatt cgtcccacgg tttgtctaga gcagccgaca
      421 atctggccaa tttcctgacg ggtaattttg atttgcatgc cgtccgggtg agtcatagcg
      481 tctggttgtt ttgccagatt cagcagagtc tgtgcaatgc ggccgctgac gtcgaggaac
      541 gccaggttgc ccactttctc actagtgacc tgcagccggc gcgccatctg tgcagacaaa
      601 cgcatcagga tatccggatt tacctgaatc aattggcgaa attttttgta cgaaatttca
      661 gccacttcac aggcggtttt cgcacgtacc catgcgctac gttcctggcc ctcttcaaac
      721 aggcccagtt cgccaataaa atcaccctga ttcagatagg agaggatcat ttctttaccc
      781 tcttcgtctt tgatcagcac tgccacagag cctttaacga tgtagtacag cgtttccgct
      841 ttttcaccct ggtgaataag cgtgctcttg gatgggtact tatgaatgtg gcaatgagac
      901 aagaaccatt cgagagtagg atccgtttga ggtttaccaa gtaccataag atccttaaat
      961 ttttattatc tagctagatg ataatattat atcaagaatt gtacctgaaa gcaaataaat
     1021 tttttatctg gcttaactat gcggcatcag agcagattgt actgagagtg caccatatgc
     1081 ggtgtgaaat accgcacaga tgcgtaagga gaaaataccg catcaggcgc tcttccgctt
     1141 cctcgctcac tgactcgctg cgctcggtcg ttcggctgcg gcgagcggta tcagctcact
     1201 caaaggcggt aatacggtta tccacagaat caggggataa cgcaggaaag aacatgtgag
     1261 caaaaggcca gcaaaaggcc aggaaccgta aaaaggccgc gttgctggcg tttttccata
     1321 ggctccgccc ccctgacgag catcacaaaa atcgacgctc aagtcagagg tggcgaaacc
     1381 cgacaggact ataaagatac caggcgtttc cccctggaag ctccctcgtg cgctctcctg
     1441 ttccgaccct gccgcttacc ggatacctgt ccgcctttct cccttcggga agcgtggcgc
     1501 tttctcatag ctcacgctgt aggtatctca gttcggtgta ggtcgttcgc tccaagctgg
     1561 gctgtgtgca cgaacccccc gttcagcccg accgctgcgc cttatccggt aactatcgtc
     1621 ttgagtccaa cccggtaaga cacgacttat cgccactggc agcagccact ggtaacagga
     1681 ttagcagagc gaggtatgta ggcggtgcta cagagttctt gaagtggtgg cctaactacg
     1741 gctacactag aaggacagta tttggtatct gcgctctgct gaagccagtt accttcggaa
     1801 aaagagttgg tagctcttga tccggcaaac aaaccaccgc tggtagcggt ggtttttttg
     1861 tttgcaagca gcagattacg cgcagaaaaa aaggatctca agaagatcct ttgatctttt
     1921 ctacggggtc tgacgctcag tggaacgaaa actcacgtta agggattttg gtcatgaggg
     1981 gtaataactg atataattaa attgaagctc taatttgtga gtttagtata catgcattta
     2041 cttataatac agttttttag ttttgctggc cgcatcttct caaatatgct tcccagcctg
     2101 cttttctgta acgttcaccc tctaccttag catcccttcc ctttgcaaat agtcctcttc
     2161 caacaataat aatgtcagat cctgtagaga ccacatcatc cacggttcta tactgttgac
     2221 ccaatgcgtc tcccttgtca tctaaaccca caccgggtgt cataatcaac caatcgtaac
     2281 cttcatctct tccacccatg tctctttgag caataaagcc gataacaaaa tctttgtcgc
     2341 tcttcgcaat gtcaacagta cccttagtat attctccagt agatagggag cccttgcatg
     2401 acaattctgc taacatcaaa aggcctctag gttcctttgt tacttcttct gccgcctgct
     2461 tcaaaccgct aacaatacct gggcccacca caccgtgtgc attcgtaatg tctgcccatt
     2521 ctgctattct gtatacaccc gcagagtact gcaatttgac tgtattacca atgtcagcaa
     2581 attttctgtc ttcgaagagt aaaaaattgt acttggcgga taatgccttt agcggcttaa
     2641 ctgtgccctc catggaaaaa tcagtcaaaa tatccacatg tgtttttagt aaacaaattt
     2701 tgggacctaa tgcttcaact aactccagta attccttggt ggtacgaaca tccaatgaag
     2761 cacacaagtt tgtttgcttt tcgtgcatga tattaaatag cttggcagca acaggactag
     2821 gatgagtagc agcacgttcc ttatatgtag ctttcgacat gatttatctt cgtttcctgc
     2881 aggtttttgt tctgtgcagt tgggttaaga atactgggca atttcatgtt tcttcaacac
     2941 tacatatgcg tatatatacc aatctaagtc tgtgctcctt ccttcgttct tccttctgtt
     3001 cggagattac cgaatcaaaa aaatttcaaa gaaaccgaaa tcaaaaaaaa gaataaaaaa
     3061 aaaatgatga attgaattga aaagctagct tatcgatgat aagctgtcaa agatgagaat
     3121 taattccacg gactatagac tatactagat actccgtcta ctgtacgata cacttccgct
     3181 caggtccttg tcctttaacg aggccttacc actcttttgt tactctattg atccagctca
     3241 gcaaaggcag tgtgatctaa gattctatct tcgcgatgta gtaaaactag ctagaccgag
     3301 aaagagacta gaaatgcaaa aggcacttct acaatggctg ccatcattat tatccgatgt
     3361 gacgctgcag cttctcaatg atattcgaat acgctttgag gagatacagc ctaatatccg
     3421 acaaactgtt ttacagattt acgatcgtac ttgttaccca tcattgaatt ttgaacatcc
     3481 gaacctggga gttttccctg aaacagatag tatatttgaa cctgtataat aatatatagt
     3541 ctagcgcttt acggaagaca atgtatgtat ttcggttcct ggagaaacta ttgcatctat
     3601 tgcataggta atcttgcacg tcgcatcccc ggttcatttt ctgcgtttcc atcttgcact
     3661 tcaatagcat atctttgtta acgaagcatc tgtgcttcat tttgtagaac aaaaatgcaa
     3721 cgcgagagcg ctaatttttc aaacaaagaa tctgagctgc atttttacag aacagaaatg
     3781 caacgcgaaa gcgctatttt accaacgaag aatctgtgct tcatttttgt aaaacaaaaa
     3841 tgcaacgcga cgagagcgct aatttttcaa acaaagaatc tgagctgcat ttttacagaa
     3901 cagaaatgca acgcgagagc gctattttac caacaaagaa tctatacttc ttttttgttc
     3961 tacaaaaatg catcccgaga gcgctatttt tctaacaaag catcttagat tacttttttt
     4021 ctcctttgtg cgctctataa tgcagtctct tgataacttt ttgcactgta ggtccgttaa
     4081 ggttagaaga aggctacttt ggtgtctatt ttctcttcca taaaaaaagc ctgactccac
     4141 ttcccgcgtt tactgattac tagcgaagct gcgggtgcat tttttcaaga taaaggcatc
     4201 cccgattata ttctataccg atgtggattg cgcatacttt gtgaacagaa agtgatagcg
     4261 ttgatgattc ttcattggtc agaaaattat gaacggtttc ttctattttg tctctatata
     4321 ctacgtatag gaaatgttta cattttcgta ttgttttcga ttcactctat gaatagttct
     4381 tactacaatt tttttgtcta aagagtaata ctagagataa acataaaaaa tgtagaggtc
     4441 gagtttagat gcaagttcaa ggagcgaaag gtggatgggt aggttatata gggatatagc
     4501 acagagatat atagcaaaga gatacttttg agcaatgttt gtggaagcgg tattcgcaat
     4561 gggaagctcc accccggttg ataatcagaa aagccccaaa aacaggaaga ttattatcaa
     4621 aaaggatctt cacctagatc cttttaaatt aaaaatgaag ttttaaatca atctaaagta
     4681 tatatgagta aacttggtct gacagttacc aatgcttaat cagtgaggca cctatctcag
     4741 cgatctgtct atttcgttca tccatagttg cctgactccc cgtcgtgtag ataactacga
     4801 tacgggagcg cttaccatct ggccccagtg ctgcaatgat accgcgagac ccacgctcac
     4861 cggctccaga tttatcagca ataaaccagc cagccggaag ggccgagcgc agaagtggtc
     4921 ctgcaacttt atccgcctcc atccagtcta ttaattgttg ccgggaagct agagtaagta
     4981 gttcgccagt taatagtttg cgcaacgttg ttggcattgc tacaggcatc gtggtgtcac
     5041 tctcgtcgtt tggtatggct tcattcagct ccggttccca acgatcaagg cgagttacat
     5101 gatcccccat gttgtgcaaa aaagcggtta gctccttcgg tcctccgatc gttgtcagaa
     5161 gtaagttggc cgcagtgtta tcactcatgg ttatggcagc actgcataat tctcttactg
     5221 tcatgccatc cgtaagatgc ttttctgtga ctggtgagta ctcaaccaag tcattctgag
     5281 aatagtgtat gcggcgaccg agttgctctt gcccggcgtc aatacgggat aatagtgtat
     5341 cacatagcag aactttaaaa gtgctcatca ttggaaaacg ttcttcgggg cgaaaactct
     5401 caaggatctt accgctgttg agatccagtt cgatgtaacc cactcgtgca cccaactgat
     5461 cttcagcatc ttttactttc accagcgttt ctgggtgagc aaaaacagga aggcaaaatg
     5521 ccgcaaaaaa gggaataagg gcgacacgga aatgttgaat actcatactc ttcctttttc
     5581 aatattattg aagcatttat cagggttatt gtctcatgag cggatacata tttgaatgta
     5641 tttagaaaaa taaacaaata ggggttccgc gcacatttcc ccgaaaagtg ccacctgcta
     5701 agaaaccatt attatcatga cattaaccta taaaaatagg cgtatcacga ggccctttcg
     5761 tc
//
