# Supplementary material for: Pydna: a simulation and documentation tool for DNA assembly strategies using python
Source: BMC Bioinformatics. 2015 May 2;16(1):142. doi: 10.1186/s12859-015-0544-x (PMC4472420; doi:10.1186/s12859-015-0544-x)
Supplement: Additional file 2: — This compressed file has a folder structure containing six examples of pydna usage, including the code used to produce the examples depicted in this article. [file 12859_2015_544_MOESM2_ESM.zip › supplementary data/Lactose_pathway/genbank_files/M84410.gb]

LOCUS       YSKLAC4A                3703 bp    DNA     linear   PLN 27-APR-1993
DEFINITION  Kluyveromyces lactis beta-D-galactosidase (LAC4) gene, complete cds.
ACCESSION   M84410
VERSION     M84410.1  GI:173304
KEYWORDS    LAC4 gene; beta-D-galactosidase.
SOURCE      Kluyveromyces lactis
  ORGANISM  Kluyveromyces lactis
            Eukaryota; Fungi; Dikarya; Ascomycota; Saccharomycotina;
            Saccharomycetes; Saccharomycetales; Saccharomycetaceae;
            Kluyveromyces.
REFERENCE   1  (bases 1 to 3703)
  AUTHORS   Poch,O., L'Hote,H., Dallery,V., Debeaux,F., Fleer,R. and Sodoyer,R.
  TITLE     Sequence of the Kluyveromyces lactis beta-galactosidase: comparison
            with prokaryotic enzymes and secondary structure analysis
  JOURNAL   Gene 118 (1), 55-63 (1992)
   PUBMED   1511885
COMMENT     Original source text: Kluyveromyces lactis (library: CBS2359) DNA.
FEATURES             Location/Qualifiers
     source          1..3703
                     /db_xref="taxon:28985"
                     /mol_type="genomic DNA"
                     /organism="Kluyveromyces lactis"
                     /tissue_lib="CBS2359"
     gene            9..3406
                     /gene="LAC4"
     TATA_signal     9..12
                     /note="putative"
                     /gene="LAC4"
     CDS             43..3120
                     /product="beta-D-galactosidase"
                     /codon_start=1
                     /EC_number="3.2.1.23"
                     /db_xref="GI:173305"
                     /translation="MSCLIPENLRNPKKVHENRLPTRAYYYDQDIFESLNGPWAFALFD
                     APLDAPDAKNLDWETAKKWSTISVPSHWELQEDWKYGKPIYTNVQYPIPIDIPNPPTVN
                     PTGVYARTFELDSKSIESFEHRLRFEGVDNCYELYVNGQYVGFNKGSRNGAEFDIQKYV
                     SEGENLVVVKVFKWSDSTYIEDQDQWWLSGIYRDVSLLKLPKKAHIEDVRVTTTFVDSQ
                     YQDAELSVKVDVQGSSYDHINFTLYEPEDGSKVYDASSLLNEENGNTTFSTKEFISFST
                     KKNEETAFKINVKAPEHWTAENPTLYKYQLDLIGSDGSVIQSIKHHVGFRQVELKDGNI
                     TVNGKDILFRGVNRHDHHPRFGRAVPLDFVVRDLILMKKFNINAVRNSHYPNHPKVYDL
                     FDKLGFWVIDEADLETHGVQEPFNRHTNLEAEYPDTKNKLYDVNAHYLSDNPEYEVAYL
                     DRASQLVLRDVNHPSIIIWSLGNEACYGRNHKAMYKLIKQLDPTRLVHYEGDLNALSAD
                     IFSFMYPTFEIMERWRKNHTDENGKFEKPLILCEYGHAMGNGPGSLKEYQELFYKEKFY
                     QGGFIWEWANHGIEFEDVSTADGKLHKAYAYGGDFKEEVHDGVFIMDGLCNSEHNPTPG
                     LVEYKKVIEPVHIKIAHGSVTITNKHDFITTDHLLFIDKDTGKTIDVPSLKPEESVTIP
                     SDTTYVVAVLKDDAGVLKAGHEIAWGQAELPLKVPDFVTETAEKAAKINDGKRYVSVES
                     SGLHFILDKLLGKIESLKVKGKEISSKFEGSSITFWRPPTNNDEPRDFKNWKKYNIDLM
                     KQNIHGVSVEKGSNGSLAVVTVNSRISPVVFYYGFETVQKYTIFANKINLNTSMKLTGE
                     YQPPDFPRVGYEFWLGDSYESFEWLGRGPGESYPDKKESQRFGLYDSKDVEEFVYDYPQ
                     ENGNHTDTHFLNIKFEGAGKLSIFQKEKPFNFKISDEYGVDEAAHACDVKRYGRHYLRL
                     DHAIHGVGSEACGPAVLDQYRLKAQDFNFEFDLAFE"
                     /gene="LAC4"
                     /protein_id="AAA35265.1"
     polyA_signal    3401..3406
                     /gene="LAC4"
ORIGIN
        1 aaaaaaaaaa taaacacaca tactcatcga gaactgaaag atatgtcttg ccttattcct
       61 gagaatttaa ggaaccccaa aaaggttcac gaaaatagat tgcctactag ggcttactac
      121 tatgatcagg atattttcga atctctcaat gggccttggg cttttgcgtt gtttgatgca
      181 cctcttgacg ctccggatgc taagaattta gactgggaaa cggcaaagaa atggagcacc
      241 atttctgtgc catcccattg ggaacttcag gaagactgga agtacggtaa accaatttac
      301 acgaacgtac agtaccctat cccaatcgac atcccaaatc ctcccactgt aaatcctact
      361 ggtgtttatg ctagaacttt tgaattagat tcgaaatcga ttgagtcgtt cgagcacaga
      421 ttgagatttg agggtgtgga caattgttac gagctttatg ttaatggtca atatgtgggt
      481 ttcaataagg ggtcccgtaa cggggctgaa tttgatatcc aaaagtacgt ttctgagggc
      541 gaaaacttag tggtcgtcaa ggttttcaag tggtccgatt ccacttatat cgaggaccaa
      601 gatcaatggt ggctctctgg tatttacaga gacgtttctt tactaaaatt gcctaagaag
      661 gcccatattg aagacgttag ggtcactaca acttttgtgg actctcagta tcaggatgca
      721 gagctttctg tgaaagttga tgtccagggt tcttcttatg atcacatcaa tttcacactt
      781 tacgaacctg aagatggatc taaagtttac gatgcaagct ctttgttgaa cgaggagaat
      841 gggaacacga ctttttcaac taaagaattt atttccttct ccaccaaaaa gaacgaagaa
      901 acagctttca agatcaacgt caaggcccca gaacattgga ccgcagaaaa tcctactttg
      961 tacaagtacc agttggattt aattggatct gatggcagtg tgattcaatc tattaagcac
     1021 catgttggtt tcagacaagt ggagttgaag gacggtaaca ttactgttaa tggcaaagac
     1081 attctcttta gaggtgtcaa cagacatgat caccatccaa ggttcggtag agctgtgcca
     1141 ttagattttg ttgttaggga cttgattcta atgaagaagt ttaacatcaa tgctgttcgt
     1201 aactcgcatt atccaaacca tcctaaggtg tatgacctct tcgataagct gggcttctgg
     1261 gtcattgacg aggcagatct tgaaactcat ggtgttcaag agccatttaa tcgtcatacg
     1321 aacttggagg ctgaatatcc agatactaaa aataaactct acgatgttaa tgcccattac
     1381 ttatcagata atccagagta cgaggtcgcg tacttagaca gagcttccca acttgtccta
     1441 agagatgtca atcatccttc gattattatc tggtccttgg gtaacgaagc ttgttatggc
     1501 agaaaccaca aagccatgta caagttaatt aaacaattgg atcctaccag acttgtgcat
     1561 tatgagggtg acttgaacgc tttgagtgca gatatcttta gtttcatgta cccaacattt
     1621 gaaattatgg aaaggtggag gaagaaccac actgatgaaa atggtaagtt tgaaaagcct
     1681 ttgatcttgt gtgagtacgg ccatgcaatg ggtaacggtc ctggctcttt gaaagaatat
     1741 caagagttgt tctacaagga gaagttttac caaggtggct ttatctggga atgggcaaat
     1801 cacggtattg aattcgaaga tgttagtact gcagatggta agttgcataa agcttatgct
     1861 tatggtggtg actttaagga agaggttcat gacggagtgt tcatcatgga tggtttgtgt
     1921 aacagtgagc ataatcctac tccgggcctt gtagagtata agaaggttat tgaacccgtt
     1981 catattaaaa ttgcgcacgg atctgtaaca atcacaaata agcacgactt cattacgaca
     2041 gaccacttat tgtttatcga caaggacacg ggaaagacaa tcgacgttcc atctttaaag
     2101 ccagaagaat ctgttactat tccttctgat acaacttatg ttgttgccgt gttgaaagat
     2161 gatgctggtg ttctaaaggc aggtcatgaa attgcctggg gccaagctga acttccattg
     2221 aaggtacccg attttgttac agagacagca gaaaaagctg cgaagatcaa cgacggtaaa
     2281 cgttatgtct cagttgaatc cagtggattg cattttatct tggacaaatt gttgggtaaa
     2341 attgaaagcc taaaggtcaa gggtaaggaa atttccagca agtttgaggg ttcttcaatc
     2401 actttctgga gacctccaac gaataatgat gaacctaggg actttaagaa ctggaagaag
     2461 tacaatattg atttaatgaa gcaaaacatc catggagtga gtgtcgaaaa aggttctaat
     2521 ggttctctag ctgtagtcac ggttaactct cgtatatccc cagttgtatt ttactatggg
     2581 tttgagactg ttcagaagta cacgatcttt gctaacaaaa taaacttgaa cacttctatg
     2641 aagcttactg gcgaatatca gcctcctgat ttcccaagag ttgggtacga attctggcta
     2701 ggagatagtt atgaatcatt tgaatggtta ggtcgcgggc ccggcgaatc atatccggat
     2761 aagaaggaat ctcaaagatt cggtctttac gattccaaag atgtagagga attcgtatat
     2821 gactatcctc aagaaaatgg aaatcataca gatacccact ttttgaacat caaatttgaa
     2881 ggtgcaggaa aactatcgat cttccaaaag gagaagccat ttaacttcaa gatttcagac
     2941 gaatacgggg ttgatgaagc tgcccacgct tgtgacgtta aaagatacgg cagacactat
     3001 ctaaggttgg accatgcaat ccatggtgtt ggtagcgaag catgcggacc tgctgttctg
     3061 gaccagtaca gattgaaagc tcaagatttc aactttgagt ttgatctcgc ttttgaataa
     3121 gaattttata cttagataag tatgtactta caggtatatt tctatgagat actgatgtat
     3181 acatgcatga taatatttaa acggttatta gtgccgattg tcttgtgcga taatgacgtt
     3241 cctatcaaag caatacactt accacctatt acatgggcca agaaaatatt ttcgaacttg
     3301 tttagaatat tagcacagag tatatgatga tatccgttag attatgcatg attcattcct
     3361 acaacttttt cgtagcataa ggattaatta cttggatgcc aataaaaaaa aaaaacatcg
     3421 agaaaatttc agcatgctca gaaacaattg cagtgtatca aagtaaaaaa aagattttca
     3481 ctacatgttc cttttgaaga aagaaaatca tggaacatta gatttacaaa aatttaacca
     3541 ccgctgatta acgattagac cgttaagcgc acaacaggtt attagtacag agaaagcatt
     3601 ctgtggtgtt gccccggact ttcttttgcg acataggtaa atcgaatacc atcatactat
     3661 cttttccaat gactccctaa agaaagactc ttcttcgatg ttg
//
