# Supplementary material for: Pydna: a simulation and documentation tool for DNA assembly strategies using python
Source: BMC Bioinformatics. 2015 May 2;16(1):142. doi: 10.1186/s12859-015-0544-x (PMC4472420; doi:10.1186/s12859-015-0544-x)
Supplement: Additional file 2: — This compressed file has a folder structure containing six examples of pydna usage, including the code used to produce the examples depicted in this article. [file 12859_2015_544_MOESM2_ESM.zip › supplementary data/Lactose_pathway/genbank_files/X06997.gb]

LOCUS       X06997                  7127 bp    DNA     linear   PLN 12-JUN-2006
DEFINITION  Kluyveromyces lactis LAC12 gene for lactose permease.
ACCESSION   X06997
VERSION     X06997.1  GI:2856
KEYWORDS    lactose permease; unidentified reading frame.
SOURCE      Kluyveromyces lactis
  ORGANISM  Kluyveromyces lactis
            Eukaryota; Fungi; Dikarya; Ascomycota; Saccharomycotina;
            Saccharomycetes; Saccharomycetales; Saccharomycetaceae;
            Kluyveromyces.
REFERENCE   1
  AUTHORS   Chang,Y.D. and Dickson,R.C.
  TITLE     Primary structure of the lactose permease gene from the yeast
            Kluyveromyces lactis. Presence of an unusual transcript structure
  JOURNAL   J. Biol. Chem. 263 (32), 16696-16703 (1988)
   PUBMED   3053697
REFERENCE   2  (bases 1 to 7127)
  AUTHORS   Chang,Y.D.
  TITLE     Direct Submission
  JOURNAL   Submitted (26-FEB-1988) Chang Y. D., Dept. of Biochemistry,
            University of Kentucky Medical Center,, Lexington, Kentucky,
            40536-0084
COMMENT     the sequence submitted starts from the 5'end of LAC4 gene but goes
            to the opposite direction; therefore, base number 1 is -1199 of
            LAC4 gene; for LAC4 gene seq. see
            Mol. Cell. Biol. (1987)7,4369-4376.
FEATURES             Location/Qualifiers
     source          1..7127
                     /mol_type="genomic DNA"
                     /strain="Y1140 (wild type)"
                     /clone="pCKR1B-LAC4-1"
                     /db_xref="taxon:28985"
                     /organism="Kluyveromyces lactis"
                     /clone_lib="Sau3A"
     misc_feature    991..1007
                     /note="put. upstream activating sequence 2"
     precursor_RNA   <1485..1485
                     /note="transcript"
     precursor_RNA   <1489..1489
                     /note="transcript"
     precursor_RNA   <1494..1494
                     /note="transcript"
     precursor_RNA   <1496..1496
                     /note="transcript"
     CDS             1616..3379
                     /note="unnamed protein product; lactose permease (AA
                     1-587)"
                     /db_xref="GI:2857"
                     /db_xref="GOA:P07921"
                     /db_xref="InterPro:IPR003663"
                     /db_xref="InterPro:IPR005828"
                     /db_xref="InterPro:IPR005829"
                     /db_xref="InterPro:IPR016196"
                     /db_xref="InterPro:IPR020846"
                     /db_xref="UniProtKB/Swiss-Prot:P07921"
                     /translation="MADHSSSSSSLQKKPINTIEHKDTLGNDRDHKEALNSDNDNTSGL
                     KINGVPIEDAREEVLLPGYLSKQYYKLYGLCFITYLCATMQGYDGALMGSIYTEDAYLK
                     YYHLDINSSSGTGLVFSIFNVGQICGAFFVPLMDWKGRKPAILIGCLGVVIGAIISSLT
                     TTKSALIGGRWFVAFFATIANAAAPTYCAEVAPAHLRGKVAGLYNTLWSVGSIVAAFST
                     YGTNKNFPNSSKAFKIPLYLQMMFPGLVCIFGWLIPESPRWLVGVGREEEAREFIIKYH
                     LNGDRTHPLLDMEMAEIIESFHGTDLSNPLEMLDVRSLFRTRSDRYRAMLVILMAWFGQ
                     FSGNNVCSYYLPTMLRNVGMKSVSLNVLMNGVYSIVTWISSICGAFFIDKIGRREGFLG
                     SISGAALALTGLSICTARYEKTKKKSASNGALVFIYLFGGIFSFAFTPMQSMYSTEVST
                     NLTRSKAQLLNFVVSGVAQFVNQFATPKAMKNIKYWFYVFYVFFDIFEFIVIYFFFVET
                     KGRSLEELEVVFEAPNPRKASVDQAFLAQVRATLVQRNDVRVANAQNLKEQEPLKSDAD
                     HVEKLSEAESV"
                     /codon_start=1
                     /protein_id="CAA30053.1"
     CDS             <3949..5217
                     /note="unnamed protein product; ORF II"
                     /db_xref="GI:1325996"
                     /db_xref="GOA:P08540"
                     /db_xref="InterPro:IPR007312"
                     /db_xref="UniProtKB/Swiss-Prot:P08540"
                     /translation="KMKFSDFSVLGLGALALNAVTVSANTADTALLRTYSTISPSLSEI
                     ESAASATEVAEVVSDVEGAAFKRFFIIFLENTDYDKAAGDESLSWLAEQGITLTNYWAL
                     THPSEPNYLASVGGDYFALDDDRFISMPSNVSNIVDLLDTKGISWAEYQEHSPYAGFQG
                     MNFSNQETYASDYVRKHNPLILFDNVVNNDTRLANIKNFEDFNNDVENEKLPQYAFITP
                     NMTNDGHDTTIQFAGKWSKDFLAPLLENDYFMEDTLVLLTFDENETYGIKNKVFSILLG
                     GVIPDELKGTKDDTFYDHYSQLASVEANWDLPHLGRHDGDANVLEIVANATNITNVEVD
                     TTYMINETYIGYLNDYNIELPAPNVTAINRNGQPILDSIKETWEDEYSKQVSESYYTST
                     TTTVSADVTDAETFSNFYRYRQC"
                     /codon_start=1
                     /protein_id="CAA30054.1"
ORIGIN
        1 gcgacttgga aggccaaagg actatcgcat gattattcgc cgggaacccg cgagttccct
       61 gctcttttct ttcaaaccag gcagcaaacc aggtgaacac actctgatgt agtgcagtcc
      121 ctaagtcctt tgaagattcg gggagctagc tacccacgcg aatgtaacaa aagaacattt
      181 acttttgtgg ggggtggaaa agtcgattag gatcttgcag cacagaaact gcgcaggggt
      241 ttttttcatc ttggagaagc aactggctaa attcgacaca aacaaaaact gaaaaatgga
      301 aaataaaaaa tgaaaaagca agctgaattc gaagaaggga gaattccgcc ttctgcaacc
      361 acactaatgg ttggtagtca atagatacgc attagaaggt tactatttta tgagtcgatc
      421 cccgcggaaa tttaggaatt ttaaacttgg gcttgatata cgtcggtata gtgtatctgg
      481 tatttttgcc aatggttcct gtgcccgtgc ccgtgcccgt gtgctcatgc gatgcattgt
      541 gactactgct tggcaaggca aatcagcggt ctgcggccgt actctaaagc cggacagaca
      601 tggtggggtg ccttttcggt ccataagtgt aactagctag ctacaagtat gttctgtgca
      661 aagatggtaa aggttgcata cagtcaagtt gctgtccttg gacctggtct gacctgacct
      721 agcttaacat tgcatagcgc atacccactt ggatggatgc aggagtgtta caaatcggcg
      781 aacagttctc cttgtttgtt tttggtcata gtcacgtccg gctacacaca agatatggca
      841 cagtatgtgt agatgcgagc gaagatacgg ctggaaaaca ggtgggtttt gaaggataga
      901 cagaaggcaa gagggtgggc aaaaagtcgg gcactcaggc aagtattggc atgatcaaac
      961 cagattaagt tctaggccaa gaacatattt cggcccactg actcccgcca aaaaaaaaga
     1021 aaaaaaccta atttgacagt ctcggaattt tatctatctg ttcctttcct ttggttacta
     1081 gtatcgtcat ttaatttttt ttggaattgg caagttacct gcgtggctct ataccgaatg
     1141 aaccccgacc ctggccgttc ggtgcaccga gcgcgtttac gtgtgtacac gcttttgtaa
     1201 gaaagaaact cgggtctgcg tgggcctgca acgtgactta gcaatacccg cgcgtcagat
     1261 ttaacatatt cgggattctt ccctccgtac tagaaagttg acaataagat gtccatactg
     1321 ttgttgatac cttgctactc tagctcatta tgacaaggac aatcggttaa ttggaggtct
     1381 aaatggtgta tcaaggtata taaaggcagt aactttcaat gttgagttgg gctgtagttc
     1441 aaggtggttg tagcttctgg aacatatata tgctattcaa tatagctgga aagtgtaagc
     1501 taaacagcaa acaaaagtct ctgtgtgttg tcttataatt atatccttca gtcagtgtta
     1561 atgattaaag acagaattac gaaaaaataa aacaagacga taatcagttt tcaaaatggc
     1621 agatcattcg agcagctcat cttcgctgca gaagaagcca attaatacta tcgagcataa
     1681 agacactttg ggcaatgatc gggatcacaa ggaagccttg aacagtgata atgataatac
     1741 ttctggattg aaaatcaatg gtgtccccat cgaggacgct agagaggaag tgctcttacc
     1801 aggttacttg tcgaagcaat attacaaatt gtacggttta tgttttataa catatctgtg
     1861 tgctactatg caaggttatg atggggcttt aatgggttct atctataccg aagatgcata
     1921 tttgaaatac taccatttgg atattaactc atcctctggt actggtctag tgttctctat
     1981 tttcaacgtt ggtcaaattt gcggtgcatt ctttgttcct cttatggatt ggaaaggtag
     2041 aaaacctgct attttaattg ggtgtctggg tgttgttatt ggtgctatta tttcgtcttt
     2101 aacaacaaca aagagtgcat taattggtgg tagatggttc gtggcctttt tcgctacaat
     2161 cgctaatgca gcagctccaa catactgtgc agaagtggct ccagctcact taagaggtaa
     2221 ggttgcaggt ctttataaca ccctttggtc tgtcggttcc attgttgctg cctttagcac
     2281 ttacggtacc aacaaaaact tccctaactc ctccaaggct tttaagattc cattatactt
     2341 acaaatgatg ttcccaggtc ttgtgtgtat atttggttgg ttaatcccag aatctccaag
     2401 atggttggtt ggtgttggcc gtgaggaaga agctcgtgaa ttcattatca aataccactt
     2461 aaatggcgat agaactcatc cattattgga tatggagatg gcagaaataa tagaatcttt
     2521 ccatggtaca gatttatcaa accctctaga aatgttagat gtaaggagct tattcagaac
     2581 gagatcggat aggtacagag caatgttggt tatacttatg gcttggttcg gtcaattttc
     2641 cggtaacaat gtgtgttcgt actatttgcc taccatgttg agaaatgttg gtatgaagag
     2701 tgtctcattg aatgtgttaa tgaatggtgt ttattccatc gtcacttgga tttcttcaat
     2761 ttgcggtgca ttctttattg ataagattgg tagaagggaa ggtttccttg gttctatctc
     2821 aggtgctgca ttagcattga caggtctatc tatctgtact gctcgttatg agaagactaa
     2881 gaagaagagt gcttccaatg gtgcattggt gttcatttat ctctttggtg gtatcttttc
     2941 ttttgctttc actccaatgc aatccatgta ctcaacagaa gtgtctacaa acttgacgag
     3001 atctaaggcc caactcctca actttgtggt ttctggtgtt gcccaatttg ttaatcaatt
     3061 tgctactcca aaggcaatga agaatatcaa atattggttc tatgtgttct acgttttctt
     3121 cgatattttc gaatttattg ttatctactt cttcttcgtt gaaactaagg gtagaagctt
     3181 agaagaatta gaagttgtct ttgaagctcc aaacccaaga aaggcatccg ttgatcaagc
     3241 attcttggct caagtcaggg caactttggt ccaacgaaat gacgttagag ttgcaaatgc
     3301 tcaaaatttg aaagagcaag agcctctaaa gagcgatgct gatcatgtcg aaaagctttc
     3361 agaggcagaa tctgtttaaa gccatctttt caatatattt tgttaggtgc aagaagtttc
     3421 cgtacttcat aatttgtttt ttattctgct tgatcttctc ctaattgcag caaaaagtct
     3481 tgtggaattc atcaattaaa aagccacagg ctttagactc ttaatggatt attctaacag
     3541 ttactgttag acgttagcac atgggccggt atgtcattga agtacgttta aattgcctga
     3601 attgggaaaa gtattgacct ttgagccggt tgcataccgc cttgcggtat gcagtttggc
     3661 tcggttttcc cagcacgcat gtgggcatca tttccacacg tgtgaaccct cggcagttaa
     3721 atgtgtgcat ttaggatcgg ctaatagttg tttttagctt cagcttcagc tcatcggatt
     3781 ttgtgaaaca tataaatctg gcgtcaattg agtctctcga atggttgaaa ggtcaattca
     3841 ggttggaatt ttgtattatg ttagctatat gggattgatc aaaaaaacca gccaaggatt
     3901 cagagaatta cagcgcaagc tcaggtagca ctccagtttt aaacataaaa aatgaaattc
     3961 tccgatttta gtgttctcgg attaggtgct cttgccttaa atgccgttac cgtcagtgct
     4021 aacactgctg acaccgcttt gttgagaact tactctacta tctctccaag tttgagtgaa
     4081 attgaatccg ccgcttctgc tactgaggtt gctgaggtgg tttcagatgt cgaaggtgcc
     4141 gctttcaaga gattcttcat tatcttcttg gaaaacaccg attacgacaa ggctgctggt
     4201 gatgaatccc tttcatggct ggctgaacaa ggtattacct tgaccaacta ctgggctttg
     4261 actcaccctt cagaaccaaa ctatttggct tctgtcggtg gtgattactt cgccttggat
     4321 gatgacagat ttatttctat gccatccaat gtgtctaaca tcgttgattt gttggacact
     4381 aagggtatct cttgggctga ataccaagaa cactctccat atgctggttt ccaaggtatg
     4441 aacttctcta accaagagac atacgccagt gattatgtca gaaaacataa cccattgatt
     4501 ttgttcgata acgttgtcaa caacgatact cgtttggcta acattaagaa ctttgaagat
     4561 ttcaacaatg acgtagaaaa cgaaaagtta cctcaatacg ctttcattac tccaaatatg
     4621 actaacgatg gtcatgacac cactatccaa tttgctggta aatggtcaaa ggacttcttg
     4681 gctccattat tagaaaacga ttacttcatg gaggacactt tggtcttgtt gaccttcgat
     4741 gaaaatgaaa cctatggtat caagaacaag gtcttctcca tcttgttggg tggcgttatc
     4801 ccagatgaat tgaagggtac caaggatgat actttctatg accattactc tcaattggct
     4861 agtgttgaag ccaactggga tttgcctcat ttaggtagac acgatggtga cgccaatgtt
     4921 ttggaaattg ttgctaacgc taccaacatc accaacgttg aagttgacac cacttacatg
     4981 atcaacgaaa cctatattgg ttacttgaac gattacaaca ttgaattgcc agctccaaat
     5041 gttactgcta ttaacagaaa cggtcaacca atcttggact ccatcaagga aacttgggaa
     5101 gatgaatatt ctaagcaagt ctctgaatcc tactatactt ccaccactac taccgtttct
     5161 gcagatgtta ctgatgctga aaccttctcc aatttctacc gctaccgaca gtgctgatga
     5221 aactagtgct accgctacat cttcttccaa cagcacttct gctgaaactt taagctcttc
     5281 cgccggtgct ccatcaatga gcacttctcc ggtaacgtct tgttgggtgt cattgctgcc
     5341 tttttcttat gaaaagatat cgactcaaag gagtagcagc acactcctat agagaaacta
     5401 gagtgaaaac ggcagttcac tcttagttaa tattatttat tccgtacaaa tagaacagtt
     5461 gaaaagtgac gcttttataa aataagaact tgattttgat ttgacctttt aattattaac
     5521 cttatcattg aataataagt attatttcct tttacttgat atcttcttag tcttgacaac
     5581 tgaaatattg tacgtctgtc ttgaaattta gctagtggtt caagaaccgt cataggaaaa
     5641 aatacctatt ttttgtggta tgctgttagt aatgaatata tgttttgatt gtatatctaa
     5701 tcgagaaaaa gaaatgcaga atgacagaga ctcctgtctg gtttcaatgt catgaaaagt
     5761 tgtgcataag caaacttaac aattagataa gatggaaaag ttcaagtact cccctcccca
     5821 ttgttgattc tgaattgtaa taccttgtcc taatcggaat tttcatgaca agagggtcaa
     5881 gcccaacttt cttttaatgc cctagtcact aatatctcat tttcattttc cgcagttaga
     5941 ttggttagat gtggcagaat ttttggaacg aacctcccgt gggttgtcta atattaaata
     6001 cagacacttt ataaccagta ttcttttttt ttccttatta ttctcattta tttctctcat
     6061 tacttttgtc caggaatatc ttaactctgg catcaatcac tgaagcaaag ttccacgtcg
     6121 gggttcggca gtaaacccat actgtctttc gtgccctcct tataaacttt tcacctaagt
     6181 aaacattagt tcttagtatt ccaaatttcg tacaccagct atcattataa cgatcagtat
     6241 actgcaaagc ttcaaaagtt gagagttgac gtgccttccc taacaaaacc catcccatat
     6301 cctttttgtc caacatctca aactttattt cagttttgtc tagtttctgt gttatgcaga
     6361 taagctgtgc atataaatgt tggaaataag ctaagctgtt acgttttgtt ctcagttgtt
     6421 agcaagagca gtaaatcaaa aatgattgtt cttttggaac cacccaagta aaaaacatat
     6481 ccacatctgt aagtgtccgc gataaaaccg aacccgaaag tgagattcct cccattatta
     6541 cgcacgaagg agttattctc atcttgtcag tagccttatc cgtatccgct tttttattat
     6601 taccgtgaca ttcactaagc tattttgcta gcccactcct aacacatagc gttttgagcg
     6661 tcttgggtac ttactatgaa aatgacagtt aactactttt gactagtcac aggttttaga
     6721 tcaaagaatc ttgggaaaaa gatcgtattt tatagttaat tttattgttt catatctatt
     6781 attttgaggt gctttacgga ctcctcgacc gatgcccttg agagccttca acccagtcag
     6841 ctccttccgg tgggcgcggg gcatgactat cgtcgccgca cttatgactg tcttctttat
     6901 catgcaactc gtaggacagg tgccggcagc gctctgggtc attttcggcg aggaccgctt
     6961 tcgctggagc gcgacgatga tcggcctgtc gcttgcggta ttcggaatct tgcacgccct
     7021 cgctcaagcc ttcgtcactg gtcccgccac caaacgtttc ggcgagaagc aggccattat
     7081 cgccggcatg gcggccgacg cgctgggcta cgtcttgctg gcgttcg
//
