# Supplementary material for: Pydna: a simulation and documentation tool for DNA assembly strategies using python
Source: BMC Bioinformatics. 2015 May 2;16(1):142. doi: 10.1186/s12859-015-0544-x (PMC4472420; doi:10.1186/s12859-015-0544-x)
Supplement: Additional file 2: — This compressed file has a folder structure containing six examples of pydna usage, including the code used to produce the examples depicted in this article. [file 12859_2015_544_MOESM2_ESM.zip › supplementary data/Lactose_pathway/pydna_scripts/pYPK0_PDC1tp_KlLAC4_PGI1tp.py]

#!/usr/bin/env python
# -*- coding: utf-8 -*- 

from pydna import pcr, parse, Genbank, Assembly2
from Bio.Restriction import ZraI, AjiI, EcoRV

from pYPK0 import pYPK0
from pYPKa_Z_PDC1tp import pYPKa_Z_PDC1tp as first
from pYPKa_A_KlLAC4 import pYPKa_A_KlLAC4 as middle
from pYPKa_E_PGI1tp import pYPKa_E_PGI1tp as last

p167,p166,p468,p467,p567,p568  =  parse('''
                                            >167_pCAPSfw (24-mer)
                                            TCCTGACGGGTAATTTTGATTTGC

                                            >166_pCAPSrv (24-mer) EMPTY
                                            CTGTGAAGTGGCTGAAATTTCGTA

                                            >468_pCAPs_release_fw (25-mer) 79.66
                                            gtcgaggaacgccaggttgcccact

                                            >467_pCAPs_release_re (31-mer) 
                                            ATTTAAatcctgatgcgtttgtctgcacaga

                                            >567_pCAPsAjiIF (23-mer)
                                            GTcggctgcaggtcactagtgag

                                            >568_pCAPsAjiIR (22-mer)
                                            GTGCcatctgtgcagacaaacg''')


first  = pcr( p167, p567, first)
middle = pcr( p468, p467, middle)
last   = pcr( p568, p166, last)

pYPK0_E_Z, stuffer = pYPK0.cut((EcoRV, ZraI))

a = Assembly2([first, middle, last, pYPK0_E_Z], limit=31)

pYPK0_PDC1tp_KlLAC4_PGI1tp = a.circular_products[0].synced("tcgcgcgtttcggtgatgacggtgaaaacctctg")
