# Supplementary material for: Pydna: a simulation and documentation tool for DNA assembly strategies using python
Source: BMC Bioinformatics. 2015 May 2;16(1):142. doi: 10.1186/s12859-015-0544-x (PMC4472420; doi:10.1186/s12859-015-0544-x)
Supplement: Additional file 2: — This compressed file has a folder structure containing six examples of pydna usage, including the code used to produce the examples depicted in this article. [file 12859_2015_544_MOESM2_ESM.zip › supplementary data/Lactose_pathway/pydna_scripts/pYPKa.py]

#!/usr/bin/env python
# -*- coding: utf-8 -*-

from pCAPs import pCAPs

from pydna import pcr, parse


primers = parse('''>568_pCAPsAjiIR (22-mer)
                   GTGCcatctgtgcagacaaacg
                   >567_pCAPsAjiIF (23-mer)
                   GTcggctgcaggtcactagtgag''', ds=False)

pYPKa = pcr(primers, pCAPs).looped().synced(pCAPs)
