# Supplementary material for: Pydna: a simulation and documentation tool for DNA assembly strategies using python
Source: BMC Bioinformatics. 2015 May 2;16(1):142. doi: 10.1186/s12859-015-0544-x (PMC4472420; doi:10.1186/s12859-015-0544-x)
Supplement: Additional file 2: — This compressed file has a folder structure containing six examples of pydna usage, including the code used to produce the examples depicted in this article. [file 12859_2015_544_MOESM2_ESM.zip › supplementary data/Lactose_pathway/pydna_scripts/pSU0_EcoRV.py]

#!/usr/bin/env python
# -*- coding: utf-8 -*-

from pSU0 import pSU0
from pydna import parse, pcr

primers = parse('''
>470_pSU0f-dEcoRV (50-mer)
gtttactaaaaacacatgtggatattttgactgatttttccatggagggc

>469_pSU0r-dEcoRV (50-mer)
gccctccatggaaaaatcagtcaaaatatccacatgtgtttttagtaaac''', ds=False)

pSU0_EcoRV = pcr( primers, pSU0)[50:].looped().synced("ggatccatcggaattcatattgaaaaagga")

pSU0_EcoRV.add_feature(2741,3545, label= "URA3")
