# Supplementary material for: Pydna: a simulation and documentation tool for DNA assembly strategies using python
Source: BMC Bioinformatics. 2015 May 2;16(1):142. doi: 10.1186/s12859-015-0544-x (PMC4472420; doi:10.1186/s12859-015-0544-x)
Supplement: Additional file 2: — This compressed file has a folder structure containing six examples of pydna usage, including the code used to produce the examples depicted in this article. [file 12859_2015_544_MOESM2_ESM.zip › supplementary data/Lactose_pathway/pydna_scripts/pYPK0_PDC1tp_KlLAC4_PGI1tp_KlLAC12_TPI1tp.py]

#!/usr/bin/env python
# -*- coding: utf-8 -*-
'''
PDC1tp_KlLAC4_PGI1tp
              PGI1tp_KlLAC12_TPI1tp'''
from pydna import pcr, parse, Assembly2
from Bio.Restriction import EcoRV, ZraI

(p167, p166, p512,  p665) = parse('''
>167_pCAPSfw (24-mer)
TCCTGACGGGTAATTTTGATTTGC
>166_pCAPSrv (24-mer) EMPTY
CTGTGAAGTGGCTGAAATTTCGTA
>512_crp_EcoRV (29-mer)
ttcgccaattgattcaggtaaatccggat
>665_crp_ZraI (29-mer) (new)
agcagagtctgtgcaatgcggccgctgac''', ds=False)

from pYPK0 import pYPK0
from pYPK0_PDC1tp_KlLAC4_PGI1tp  import pYPK0_PDC1tp_KlLAC4_PGI1tp  as cas1
from pYPK0_PGI1tp_KlLAC12_TPI1tp import pYPK0_PGI1tp_KlLAC12_TPI1tp as casN

cas1  = pcr( p167, p512, cas1)
casN  = pcr( p665, p166, casN)

pYPK0_E_Z, stuffer = pYPK0.cut((EcoRV, ZraI))

a = Assembly2([pYPK0_E_Z, cas1, casN], limit=61)
s = a.circular_products[0]

pYPK0_PDC1tp_KlLAC4_PGI1tp_KlLAC12_TPI1tp = s.synced("tcgcgcgtttcggtgatgacggtgaaaacctctg")

print s.small_figure()
