# Supplementary material for: Pydna: a simulation and documentation tool for DNA assembly strategies using python
Source: BMC Bioinformatics. 2015 May 2;16(1):142. doi: 10.1186/s12859-015-0544-x (PMC4472420; doi:10.1186/s12859-015-0544-x)
Supplement: Additional file 2: — This compressed file has a folder structure containing six examples of pydna usage, including the code used to produce the examples depicted in this article. [file 12859_2015_544_MOESM2_ESM.zip › supplementary data/Lactose_pathway/pydna_scripts/pYPKa_A_KlLAC4.py]

#!/usr/bin/env python
# -*- coding: utf-8 -*- 

from pYPKa import pYPKa
from pydna import pcr, parse, Genbank
from Bio.Restriction import ZraI, AjiI, EcoRV

enz = AjiI

primers = parse('''
>758_KlLAC4_rv (20-mer)
ttattcaaaagcgagatcaa

>757_KlLAC4_fw (21-mer)
aaatgtcttgccttattcctg
''', ds=False)

pYPKa_cut = pYPKa.cut(enz).pop()

from M84410 import M84410 as gene

gene = pcr( primers, gene)

pYPKa_enz_gene = (pYPKa_cut + gene).looped()

pYPKa_enz_gene = pYPKa_enz_gene.synced(pYPKa)

pYPKa_A_KlLAC4 = pYPKa_enz_gene
