# Supplementary material for: Pydna: a simulation and documentation tool for DNA assembly strategies using python
Source: BMC Bioinformatics. 2015 May 2;16(1):142. doi: 10.1186/s12859-015-0544-x (PMC4472420; doi:10.1186/s12859-015-0544-x)
Supplement: Additional file 2: — This compressed file has a folder structure containing six examples of pydna usage, including the code used to produce the examples depicted in this article. [file 12859_2015_544_MOESM2_ESM.zip › supplementary data/Lactose_pathway/pydna_scripts/pYPK0.py]

#!/usr/bin/env python
# -*- coding: utf-8 -*-

from pCAPs import pCAPs
from pSU0_EcoRV import pSU0_EcoRV
from pydna import Assembly2
from Bio.Restriction import BamHI, EcoRI, PvuI

psu = pSU0_EcoRV.cut(BamHI, EcoRI).pop(0)

pcaps = pCAPs.cut(PvuI).pop()

a = Assembly2([psu, pcaps], limit=200)

pYPK0 = a.circular_products[0]

pYPK0=pYPK0.synced(pCAPs)

pYPK0.name = "pYKP0"
