# Supplementary material for: Pydna: a simulation and documentation tool for DNA assembly strategies using python
Source: BMC Bioinformatics. 2015 May 2;16(1):142. doi: 10.1186/s12859-015-0544-x (PMC4472420; doi:10.1186/s12859-015-0544-x)
Supplement: Additional file 2: — This compressed file has a folder structure containing six examples of pydna usage, including the code used to produce the examples depicted in this article. [file 12859_2015_544_MOESM2_ESM.zip › supplementary data/Lactose_pathway/pydna_scripts/pYPKa_Z_PDC1tp.py]

#!/usr/bin/env python
# -*- coding: utf-8 -*- 
    
from pYPKa import pYPKa
from pydna import pcr, parse, Dseqrecord
from Bio.Restriction import ZraI, AjiI, EcoRV

enz = ZraI

tp = "PDC1"

primers = parse('''
>413_ScPDC1tpf (24-mer)
TTAAATAAGGGTAGCCTCCCCATA

>625_ScPDC1tpr_PacI (34-mer)
taattaaTTTGATTGATTTGACTGTGTTATTTTG''', ds=False)

pYPKa_cut = pYPKa.cut(enz).pop()

from pygenome import sg

tp = pcr( primers, Dseqrecord(sg.promoter(tp)))

pYPKa_enz_tp = (pYPKa_cut + tp).looped()

pYPKa_enz_tp = pYPKa_enz_tp.synced(pYPKa)

pYPKa_Z_PDC1tp = pYPKa_enz_tp
